# Supplementary material for: Light-evoked deformations in rod photoreceptors, pigment epithelium and subretinal space revealed by prolonged and multilayered optoretinography
Source: Nat Commun. 2024 Jun 19;15:5156. doi: 10.1038/s41467-024-49014-5 (PMC11186825; doi:10.1038/s41467-024-49014-5)
Supplement: Supplementary file 6 — Source Data [file 41467_2024_49014_MOESM6_ESM.xlsx]

## Sheet: Fig. 1a
34.1032	34.7269	35.4018	35.617	35.6452	34.8706	35.4107	36.4306	35.8161	36.414	36.2623	34.6872	34.2149	34.8977	35.2957	35.423	35.165	34.6227	34.6061	34.6905	34.25	34.091	34.342	34.4873	34.4004	34.4233	34.3828	33.9327	34.2995	34.2905	34.2987	33.9967	34.0972	33.8082	33.633	34.4846	34.5617	34.4996	34.7646	34.7369	34.7655	34.2332	34.5055	34.4902	34.594	34.953	34.6603	35.0862	35.7121	35.5907
34.5273	34.3515	34.8834	34.982	34.6072	34.8094	35.482	35.7141	35.9168	36.2472	35.7751	34.6916	34.1853	35.0018	35.3843	34.991	34.2941	34.4714	33.8709	34.7994	34.8556	33.8128	34.6547	34.4553	34.2197	34.4686	34.6426	34.371	33.9838	33.9683	34.3034	34.0486	33.8482	34.8262	35.0385	34.7664	34.21	33.7195	34.7674	35.5472	35.1321	34.641	34.9803	35.545	35.1594	34.5237	35.6828	36.6486	35.8272	35.1518
33.6902	34.047	34.6826	34.4605	34.3983	34.2668	34.8604	34.5442	34.3569	35.1713	34.9021	34.7068	34.2904	34.4091	34.0068	34.5527	34.2248	34.2669	34.7792	35.6352	34.71	34.4673	34.7797	34.3724	34.0751	34.255	33.896	34.3931	34.5826	34.0628	34.6065	34.1355	34.4594	34.4933	33.9965	34.6362	34.6236	34.0596	34.9818	35.2661	34.7249	34.5655	35.3724	35.5746	35.0811	35.3269	36.9506	37.9696	36.8146	35.435
34.5252	34.0222	33.8145	34.3448	34.8161	34.1645	34.4079	34.4181	34.0953	34.4485	34.5484	35.0451	34.9196	34.204	34.0014	33.9009	34.0549	34.6315	34.688	35.4267	34.6881	34.8732	34.6376	33.6027	34.4486	34.28	33.9461	33.8015	34.3852	34.2997	34.3864	34.6353	34.6458	33.8955	34.327	34.3694	34.3829	34.2178	34.1853	34.4391	34.1088	34.7555	35.0233	34.9181	34.7625	34.7479	35.2854	36.1143	35.8453	34.8451
34.5173	34.1373	34.5238	34.7708	34.0891	34.4174	34.1308	34.3168	34.0443	34.33	34.0352	34.4698	34.9042	34.7363	34.1652	33.3829	33.8432	34.5772	34.3792	34.4167	34.7208	34.6613	34.3344	33.6335	34.355	34.2739	34.0409	34.1069	34.3883	34.2265	34.4849	34.477	34.6349	34.4692	34.9533	35.3238	34.9177	34.1328	35.0161	35.4004	34.9303	35.531	35.2903	35.1298	34.8848	34.3457	34.0488	33.9524	34.6088	34.7608
34.5897	34.3534	34.5466	35.0709	34.7253	34.5774	34.2662	34.5952	34.4467	34.6233	34.2725	33.6319	34.3025	34.3868	34.5615	33.9633	34.0754	34.5672	34.7427	34.5036	34.7512	34.6477	34.7528	34.5121	34.6601	34.2451	34.1331	34.4312	34.2665	33.832	34.3986	34.0238	33.9412	34.1783	34.7618	35.4115	35.0304	34.7005	35.2488	35.8697	35.5302	35.3813	34.1708	34.0102	33.9972	34.5	34.6421	34.757	35.4262	35.0022
34.3687	34.6237	34.6642	34.7864	34.9927	34.4533	34.049	34.2562	34.7673	34.9772	35.0161	33.6564	34.0333	34.7122	34.2303	34.1669	34.6245	34.6996	34.6597	34.7718	35.1539	35.2014	34.7554	34.7871	34.8262	34.0607	34.51	34.4668	34.2316	33.8983	34.0021	33.6712	33.9045	34.8735	34.5785	34.918	34.6412	35.0327	35.2731	35.2471	35.077	34.7688	34.8153	34.2954	34.2755	35.1336	35.6707	35.712	36.7114	36.8993
33.824	34.3026	34.3627	34.235	34.4332	34.2874	34.3683	33.9898	34.3573	34.499	34.3523	33.8415	33.7366	34.3415	34.527	34.3813	34.5172	34.9893	34.6181	34.9917	35.7521	35.9534	35.2945	35.2481	34.6626	34.0777	34.5761	34.627	34.4494	34.2959	34.3834	34.387	34.8349	34.9564	34.3303	34.609	34.4997	35.2337	35.1374	34.8272	34.9366	35.378	35.4097	34.6452	35.0194	34.8987	35.8475	35.8513	37.403	39.4839
33.9763	34.2858	34.4181	35.2065	34.8441	34.3984	34.6231	34.5728	34.8731	34.6159	34.2196	34.8006	34.4998	34.6583	35.0595	35.4954	35.5135	35.6664	35.4739	35.566	35.8797	35.6902	35.2408	34.6262	34.4318	34.3624	34.9412	34.6898	34.8232	34.3296	34.6522	35.5871	35.5602	35.4898	34.3704	34.3775	34.4137	34.601	34.9051	35.4396	35.183	35.4458	35.0982	34.8514	36.0861	35.4436	34.6128	35.3707	37.6699	39.8895
34.3821	35.0781	34.7954	35.5935	35.4524	34.8011	34.7079	35.6447	36.1894	35.7849	35.6326	36.0573	35.7444	35.4745	35.5996	36.8684	36.9302	36.7951	36.3416	35.9007	35.5952	35.2024	34.6592	34.0079	34.6814	35.0492	35.0135	35.12	35.9175	35.2451	35.4525	36.1317	36.2532	36.4647	35.8999	35.4854	34.7561	34.3201	34.6133	35.2259	35.3065	35.1082	34.7477	36.0668	38.693	37.8324	34.6177	35.7567	37.0095	37.6811
34.4584	34.8551	35.1394	35.3216	35.7635	35.0767	34.9468	36.0579	36.5609	36.4781	35.7151	35.1632	35.1073	34.5041	35.105	35.8107	37.3822	37.7508	37.7949	37.8828	37.7593	36.7108	35.0906	34.5541	35.7399	37.5959	36.7372	35.6559	36.2378	35.8151	35.41	35.846	36.8901	36.8888	37.1402	36.8716	35.3861	34.9191	35.2909	36.3439	36.4995	35.8542	35.3146	37.7505	39.7837	38.4262	35.3354	37.4325	39.4827	37.4377
34.7262	34.9508	35.722	35.7431	35.5833	34.6692	34.7434	35.253	35.7044	35.612	35.2919	35.3184	35.6933	35.5263	36.2142	37.1658	38.0741	38.1745	38.9902	39.0838	38.7299	37.9887	37.0036	36.4622	36.7235	38.5966	37.6801	35.981	35.6942	36.2413	36.4259	35.8884	36.5459	36.0314	36.7847	37.0294	35.8292	35.165	35.4791	35.7481	35.7346	35.9498	35.5709	36.4282	37.4457	37.4472	37.2523	39.0957	42.6005	40.325
35.8172	35.8013	36.5635	37.5063	37.2756	36.1346	35.7718	35.9998	36.1424	36.4301	36.7213	37.2566	38.4995	38.5979	38.8673	39.0382	38.1512	37.8291	38.4514	38.2536	37.9679	38.6096	39.4912	39.3429	38.3443	37.0838	36.3314	36.6975	37.5832	38.5871	37.4386	35.5154	35.9846	35.9536	36.4595	36.5485	36.8758	37.4952	37.4245	37.0917	38.0544	39.2983	38.447	36.3988	37.1503	39.3176	41.748	39.9156	39.3412	38.8863
36.677	38.2682	39.7167	40.2152	37.8881	36.7519	38.3592	39.1026	38.7833	38.6049	38.9052	39.8692	40.1881	39.894	38.915	38.7152	38.048	36.5314	38.0827	39.15	39.326	40.4815	41.475	40.5803	39.9536	37.6458	36.732	38.1756	37.8562	36.7672	36.2112	36.248	35.8191	35.6626	36.7701	38.0691	39.3076	40.7901	40.5265	41.28	42.5004	42.4952	40.335	37.746	39.0884	41.9911	44.3565	41.8227	37.0758	37.3108
37.3242	41.6158	43.8627	42.9385	39.0343	38.5749	41.8757	43.4851	42.204	40.4521	40.3913	41.1087	40.2259	39.0989	39.1876	39.9457	40.289	38.9709	38.8012	41.4372	41.402	41.1665	39.9982	38.9473	39.5518	38.2118	37.2805	37.1604	35.9218	35.4735	37.86	37.7909	36.0662	36.9927	39.0694	38.8403	40.8636	42.5501	41.1595	40.9841	41.2713	39.8469	37.8802	37.7902	39.6472	41.3646	42.2672	40.6095	38.4576	38.5088
38.9432	43.0107	44.6873	42.9852	39.5398	37.8984	41.9676	45.6229	44.9224	42.4552	40.6899	40.9517	39.8944	38.6584	40.549	43.4878	44.8621	43.4122	40.9163	40.8689	40.0781	38.6092	37.2216	37.3258	38.2521	37.4362	37.7664	37.0821	36.2496	36.2643	38.5733	38.499	36.1348	38.582	41.6015	38.681	38.545	40.7657	38.8432	39.9505	42.0893	40.8506	37.7445	37.2014	39.5153	39.7441	38.8611	36.8647	36.0045	36.4504
39.1557	41.4292	41.1598	39.0554	37.1263	37.7619	41.2768	45.4471	45.6053	43.1792	39.8252	38.7693	39.7357	38.7775	40.8231	45.2666	47.0977	45.0733	41.1835	38.2789	37.747	38.7715	39.2043	39.1006	38.2308	37.4441	38.974	39.5368	38.237	38.1355	37.7358	37.2318	37.4368	42.1071	45.7049	42.3898	36.6017	37.5773	39.4266	43.4362	45.6896	44.5576	41.5706	41.8363	43.8231	43.8698	41.9401	39.1646	37.545	39.8134
41.8148	41.7406	40.4674	40.0149	39.9683	39.8054	41.2589	43.2427	43.0932	42.4955	41.1138	38.0183	37.3839	37.0988	36.7682	40.9129	44.2537	42.6377	39.2595	38.5508	40.6638	42.1932	41.4088	40.3579	40.5061	40.1903	40.8697	40.7385	38.3786	39.0886	38.4775	38.1083	40.5409	44.4604	46.5402	43.7056	37.3343	36.8213	40.6041	42.8259	42.7653	41.7425	41.6998	42.5871	43.7726	43.9494	41.0891	37.4775	35.9801	38.4054
42.9057	41.7114	40.835	40.9019	40.4337	38.7593	39.1488	40.2379	39.7308	41.524	42.9913	40.6728	37.2126	37.657	39.3309	39.1729	39.1275	38.1205	36.0648	35.8612	39.4322	42.4037	42.0654	40.641	41.194	40.7641	39.3961	38.4856	37.2031	38.4867	40.546	41.3386	42.1407	42.7845	42.8887	41.8663	38.3572	36.6055	37.459	37.9534	36.2273	36.6936	37.6139	36.7868	37.1203	37.1173	36.1827	35.7504	36.9403	36.6935
38.0162	37.4512	37.1174	37.0579	37.6705	38.3438	38.1474	37.8753	37.8834	39.009	39.2368	37.4601	37.5709	38.6914	38.6302	39.6982	39.8934	37.408	35.7068	36.7785	39.0147	39.9825	38.9034	38.0404	38.0929	37.199	36.729	38.0466	38.7415	38.0543	38.5322	39.3325	40.4408	41.1442	39.1799	39.4524	38.3072	37.1494	38.7499	38.6477	37.8417	38.3707	39.0534	39.9048	39.9351	39.186	39.0666	38.6642	38.9229	39.3777
39.0991	40.1543	38.8346	37.652	38.0511	38.2396	36.9981	37.073	37.7437	39.2716	39.9958	39.0267	36.605	38.1748	38.9197	37.52	36.4204	37.1164	38.3262	38.1627	37.3829	36.622	35.8541	36.9157	36.9538	37.5137	39.0965	40.5793	38.709	36.832	37.0424	36.9298	37.7114	40.9478	39.1568	36.8601	38.0505	40.8032	43.4789	43.6015	42.3163	41.5893	41.7575	41.2747	42.3168	43.3777	44.3332	44.9058	43.1911	41.4278
47.1916	46.7702	46.601	46.3551	46.7376	47.2195	46.6993	45.1795	43.9171	43.5577	44.2415	44.1372	40.9445	41.8281	45.2807	43.5194	38.7946	40.4706	43.1631	40.2016	37.1409	41.1131	43.2232	41.7436	39.9707	41.1472	41.4599	39.5734	38.5728	39.7079	41.5547	39.6441	36.6946	38.9014	37.4887	36.6836	39.0161	40.8942	42.5128	43.7875	44.2028	45.3378	46.3112	45.7565	45.4118	45.7003	45.5392	45.377	45.4757	45.7294
46.6187	45.3734	46.2463	48.0603	48.9129	49.5081	49.5003	48.8096	48.399	47.5532	46.1487	44.6597	43.842	45.6448	48.6298	48.836	46.2152	45.1143	45.6903	43.6158	43.1549	46.9366	47.7399	45.9294	44.4771	43.8359	42.0997	41.1321	42.9081	44.5152	44.8846	43.0575	39.3302	39.8783	38.1869	42.5959	44.973	46.6496	49.6121	50.9958	51.8444	51.9628	51.336	50.5935	49.6525	50.4394	51.322	50.2854	49.335	49.5489
40.9894	39.5511	39.5783	41.552	41.9554	41.6697	42.058	43.0818	43.6634	44.1145	43.727	42.4131	42.2745	42.9549	45.9536	49.6548	48.3974	45.6472	46.2411	46.6907	46.3496	48.1956	48.3858	46.4706	44.8108	44.4661	43.6675	44.8507	46.9643	47.4289	47.1884	45.587	43.8474	44.1241	43.4234	47.5132	51.8643	53.4619	54.9512	55.1616	54.9581	54.6304	54.3673	54.6359	54.9919	55.4965	55.8994	55.8535	55.7007	55.5466
39.2603	39.2103	38.1724	38.3231	38.886	38.375	37.6821	38.1538	37.7081	37.1708	38.0856	37.7988	37.0636	38.4956	40.1724	43.6518	43.038	40.5219	42.6519	42.5263	40.3324	41.0611	42.0197	39.9203	38.3715	39.5008	39.759	40.2219	41.8293	43.0296	43.3378	43.0202	42.5237	41.4446	40.6771	41.1933	46.6924	48.4588	48.8877	48.7699	48.4905	48.208	48.4869	49.1519	51.0074	51.2909	50.5467	51.0243	52.4487	52.9708
45.5478	47.162	47.2538	46.4316	46.0905	45.763	45.177	44.6428	42.4325	39.6679	40.1137	39.5603	38.7373	42.0666	42.3815	39.271	36.7193	36.406	38.1433	37.0291	39.1464	38.8307	36.4752	35.4129	36.2286	37.4228	39.1249	39.6863	38.6746	39.3004	39.2804	38.6782	38.2355	37.7335	38.2416	39.6887	40.4725	40.5578	42.7651	43.2342	43.7597	45.1367	45.9335	44.8225	43.3563	42.8798	45.0779	46.9815	46.6878	46.2472
54.764	56.1768	56.499	55.7345	54.5384	53.7414	53.5793	53.4414	51.9478	49.6328	48.5698	47.795	47.064	50.1061	49.9365	45.6784	44.1797	44.0792	43.0691	42.662	48.2895	48.9098	43.4875	40.0523	42.5363	42.3959	42.2303	44.0523	44.1385	43.2813	41.7659	39.1577	38.5779	39.1205	38.9256	43.2184	43.9715	46.3291	49.5915	50.2052	50.6981	51.7807	51.9292	50.0676	46.7596	46.504	49.9604	51.6667	50.778	50.1908
60.5086	61.0667	61.4119	61.3661	60.9975	60.5581	60.0998	59.614	59.036	57.6348	55.3868	53.7384	53.1166	56.8179	57.6058	55.6765	55.1719	54.1509	52.463	52.0868	54.8618	56.3943	53.9444	50.333	50.8623	49.8748	48.1161	49.7979	51.0258	50.3488	49.8361	45.4648	44.6243	43.355	43.9153	51.0598	54.1646	57.2863	59.0345	59.1615	58.8999	58.5491	57.6514	56.294	55.7938	57.0002	58.5442	58.793	58.4971	57.8917
61.5705	61.9644	62.4428	62.7478	62.9527	63.0626	62.6112	62.0549	62.0574	61.55	59.3686	56.5045	56.5142	60.4124	62.3056	61.5116	60.3175	59.0168	57.7914	57.4903	58.1406	59.5776	59.9033	58.3568	57.0659	55.9393	55.266	56.5253	56.4555	55.628	56.0845	51.6287	51.1312	50.8574	50.6341	58.3619	61.6451	63.7616	64.9948	64.9196	64.2379	63.5122	62.6286	62.1506	63.0176	64.357	65.0275	64.7635	64.2598	63.4689
57.5227	58.9638	60.1925	60.6717	60.7936	61.1972	61.2101	61.0845	61.4093	61.3799	59.8952	57.9093	58.174	60.8295	62.9693	63.1203	61.8142	60.114	59.1191	59.5554	59.9142	60.5935	61.6663	61.4004	59.7549	58.2434	58.9754	60.6802	59.4551	57.6915	58.5416	55.6916	55.7741	57.1993	55.9849	60.8702	64.4469	66.6229	67.814	67.5537	66.5524	65.5711	64.9943	65.4636	66.8529	67.8879	68.0459	67.7027	67.4158	66.9367
51.3244	53.0184	54.3374	55.8198	56.3392	56.7711	57.1545	57.2011	57.2024	57.1625	56.8762	57.0004	57.1178	57.8521	59.6065	60.7227	59.5574	56.8788	55.9116	57.4852	59.0757	59.464	59.6229	60.1087	58.5793	56.2706	57.8465	60.3783	58.8291	56.2766	57.6216	57.0999	57.8722	59.3051	58.0161	60.2451	63.6121	65.977	67.0783	66.5169	65.0622	63.5727	63.1123	64.509	66.4408	67.3016	67.1282	66.8602	67.0766	67.0452
49.273	50.0241	51.1139	50.1535	50.9031	51.7253	51.6431	50.8851	48.952	47.2569	48.9566	52.9785	54.1155	53.1908	54.1038	55.7484	53.7715	47.463	45.4979	49.4369	53.555	55.9379	54.1894	53.7047	52.6888	49.3282	50.7436	53.7248	53.0517	50.4386	52.2247	55.2084	56.2219	56.7393	55.5706	55.6945	58.2383	60.8152	61.9812	60.9502	58.2505	54.4853	53.8883	58.1666	61.176	61.6016	60.5829	60.156	61.8403	63.0152
50.9648	52.7498	52.048	50.368	48.7062	48.673	44.4146	43.0875	45.0375	44.5254	41.8389	45.0861	47.618	49.2508	51.8837	53.0247	51.2579	47.7726	43.2359	43.6296	45.4762	50.207	49.9684	45.6345	45.6137	44.6137	45.2209	48.1017	47.6859	45.0761	46.398	50.2404	50.0686	50.872	52.2812	51.7786	51.6147	53.9548	55.5628	54.4186	50.3679	49.133	53.5684	56.5729	56.7864	55.3874	55.1276	53.6862	52.1692	56.6104
52.1288	53.5977	53.0066	52.7815	52.3548	52.0191	47.1217	43.6003	45.7726	45.7599	47.1925	50.3771	49.6257	52.0648	53.6808	51.374	46.3992	48.5823	49.611	48.7422	47.6176	45.9065	50.7566	47.3806	45.6057	46.3075	45.3478	45.635	45.9176	46.6433	48.3464	49.5536	49.4236	49.8222	51.8369	50.7408	48.5323	48.7651	50.6908	50.5004	48.4444	49.1144	53.5269	55.9078	55.4065	54.1156	55.4931	56.3473	54.0341	55.8008
52.4391	52.1566	52.1126	53.2823	51.8658	48.8168	46.53	47.1587	44.4445	46.1871	52.477	56.577	57.1209	55.2037	54.078	53.0748	48.9375	49.1743	55.6795	55.4264	49.4231	46.0979	54.686	52.7072	48.4229	50.3671	53.0481	52.0141	49.2938	49.4452	52.0073	51.1907	49.1466	49.3453	50.4011	49.4956	48.2576	45.8525	43.3263	44.8731	44.4855	44.9241	48.2551	50.8553	50.3125	49.304	51.4989	53.4909	52.8024	53.6934
52.6928	55.1646	54.7964	53.8255	50.9478	50.7066	54.4222	56.0592	51.1309	52.3399	57.3657	57.3329	57.3381	53.7133	52.3943	54.6218	56.1281	52.12	56.4858	56.3817	48.0274	50.9154	58.0735	57.2346	52.2596	53.9271	57.4596	55.7719	51.313	48.9886	51.0118	50.8324	51.6187	54.1043	51.9515	48.8547	48.3613	48.241	47.4099	48.9084	49.0922	48.7134	49.6065	50.3989	50.0956	50.0613	51.3174	52.1699	51.9544	51.9734
56.6038	59.6614	58.2094	55.6607	52.8773	54.909	58.3513	60.238	57.5888	54.1929	58.037	57.5511	53.9977	53.6416	55.1079	55.2223	57.0174	52.1208	53.6039	53.5524	52.106	56.3182	58.7114	58.6235	54.6046	57.0049	59.8888	55.6923	50.6546	50.4654	49.6704	50.6319	55.0314	57.6041	54.5307	51.0894	50.307	51.4736	53.9974	55.076	53.6767	52.5663	53.697	54.7956	54.6036	54.8732	55.5789	54.5061	53.2549	54.7361
59.1673	61.6707	59.983	57.1765	54.2355	55.1028	57.5467	59.96	59.6803	56.2481	55.5353	57.2677	56.3391	58.1472	58.9074	56.9332	55.1338	50.2273	47.0268	49.7689	54.916	57.4175	56.3469	56.3882	55.223	59.4894	61.9913	56.3362	50.0685	52.3818	50.1851	49.2686	53.5516	55.7387	53.596	51.8038	54.6179	56.0425	56.1886	55.6081	54.0275	53.2529	54.5394	55.8014	56.5474	57.9556	59.0054	57.7907	54.3878	53.1606
58.1205	60.1732	58.9601	56.693	54.1234	52.7218	53.4794	54.899	57.5771	57.5206	52.5589	52.2861	58.4523	61.3189	61.9509	60.4136	56.3955	49.682	44.2237	47.5079	54.2364	56.4061	52.9158	52.545	55.0568	60.1528	62.6309	57.4784	49.4256	51.083	52.427	50.4675	49.6881	49.8248	49.3753	49.3282	53.6779	55.0176	54.7382	53.8572	52.4965	52.4676	53.8955	55.3822	57.4175	59.6141	60.7971	59.8533	53.9293	47.4367
56.3925	57.2364	55.5759	53.4056	50.8625	50.8141	51.2866	49.2608	49.1542	54.6873	54.0559	50.811	56.1394	61.5659	62.9957	61.3376	57.7429	51.1435	48.6542	49.5536	53.1041	56.224	54.8668	53.6288	54.9921	58.3729	61.004	55.9673	48.2307	49.8661	55.3764	54.8651	51.1702	47.8443	47.2388	47.8204	50.6303	51.944	53.3883	51.8871	48.519	47.7024	50.5881	53.296	56.0512	58.465	59.8759	58.8003	52.3452	50.8048
56.8039	56.0332	53.7753	52.5135	51.0737	51.7787	49.9177	49.662	44.8896	52.3943	59.0358	56.8566	51.6291	57.4152	59.4116	57.1157	55.9425	49.5363	46.9964	50.6433	52.8233	57.4199	59.4335	57.1494	54.1414	54.8725	58.1829	53.8363	48.4793	49.4098	55.2913	57.3842	53.9144	48.9859	47.2898	47.73	47.7127	48.5954	51.4238	49.3213	44.047	44.1111	48.1957	49.1512	51.1211	54.0742	55.8417	53.9877	50.4832	56.9934
55.2759	54.0043	54.3492	54.9507	53.6733	48.7159	47.2908	51.3684	48.5322	52.8015	58.0339	54.8152	46.4437	49.2227	49.4516	47.9995	50.1785	46.7906	47.0282	52.6484	53.5589	57.3862	60.5367	58.151	52.984	50.7606	55.3052	52.7531	48.9976	49.049	51.6797	53.9375	50.147	46.3762	45.1083	45.2723	47.0178	49.5759	49.8607	47.1887	43.9442	46.9138	50.3984	48.9611	48.9726	50.6402	52.1791	50.9025	49.6955	55.0787
51.7749	52.1492	54.0439	55.2683	51.63	47.0641	50.4454	50.797	45.8386	50.7957	55.3889	49.262	46.4528	49.3332	46.4758	49.5282	51.9159	48.1515	48.5926	55.0428	54.811	56.3279	59.3735	57.5897	52.0455	47.1494	49.9408	48.0011	47.2493	49.3789	49.1354	47.9874	46.4203	46.219	44.0936	42.5005	47.2461	51.4826	48.4334	44.618	43.0139	46.0936	50.7237	51.4437	51.2856	51.3442	52.7304	53.3012	50.795	46.8652
50.0681	52.0432	53.2856	54.8282	49.54	50.3607	52.536	50.0963	47.071	48.0297	53.6848	49.5433	48.4264	51.5267	48.875	54.0974	55.6065	51.4815	47.3081	47.8485	51.4335	54.6086	56.8153	55.5075	50.3916	44.7968	43.5138	43.6114	46.8605	48.613	47.2085	45.6897	46.4187	47.2586	44.7752	43.455	44.9517	45.5825	44.7879	43.4801	42.2555	44.4627	50.1144	52.309	52.214	52.0545	53.6817	55.0826	52.4713	47.9804
49.3871	51.1872	50.3395	52.21	48.0492	48.7197	48.2168	47.9108	50.1743	46.309	49.2736	47.5444	43.2536	46.5045	45.2517	51.0706	52.6211	50.0191	50.7109	48.3145	50.7489	53.0244	52.8414	51.1308	46.8506	43.7656	41.8527	40.6596	44.0109	44.6945	43.9497	43.541	44.4608	46	44.3204	44.5193	44.41	43.0959	43.5925	42.4687	42.5761	45.6888	50.4625	52.3754	52.1066	51.8843	53.4067	54.2804	51.5325	49.1936
46.0627	47.6612	44.7196	46.4149	45.2448	43.8394	43.951	45.6251	47.656	43.7299	43.5611	42.7082	45.8212	44.7027	41.9212	48.7105	48.6842	43.925	50.1249	50.9219	50.7844	49.9646	46.5685	45.1544	42.7641	42.9639	44.1	42.0759	41.327	42.4894	44.9646	43.932	41.7489	44.0908	43.2022	42.117	42.9106	44.5061	46.0243	45.482	45.1394	48.1929	50.752	51.0012	50.2067	50.6402	52.4626	52.8876	48.7029	42.8127
44.0278	43.7376	43.1622	43.9194	42.3722	40.3177	42.5707	45.1246	43.4785	43.2821	42.1879	41.7006	45.5263	43.6418	41.3318	45.0435	45.8556	40.6918	44.0245	48.5615	47.9331	46.7367	44.923	43.5793	41.3926	39.8386	41.4502	42.6059	41.6579	41.9896	44.6971	43.6931	42.2777	43.9241	43.8857	40.2165	40.5624	45.4366	48.7359	48.8857	46.7157	46.5056	46.207	42.6599	43.0656	47.3252	50.8681	51.7889	47.1913	39.582
44.0418	42.4499	43.4415	42.9142	42.9055	41.0437	41.0281	42.9266	44.3217	45.8216	45.8139	41.9904	41.7058	39.517	39.9408	43.5319	43.2436	41.1798	44.2639	46.3579	46.558	47.0671	45.3253	41.1534	39.2771	39.9563	41.7996	41.1715	41.6743	42.3833	45.6576	46.6685	44.4568	44.5658	45.8404	43.6346	40.0988	43.5356	46.7203	44.878	39.9167	39.2177	40.4262	41.5042	43.032	44.3841	49.5033	51.6608	48.4538	41.6252
43.1528	41.6346	43.8121	45.2205	44.4116	42.5716	42.7041	45.0332	44.6745	43.3539	44.3776	43.7311	49.9981	47.1143	42.1858	44.6623	42.4096	41.3419	42.7412	41.2073	43.2666	46.4893	45.0914	40.3241	40.0532	41.0362	43.7536	42.1333	41.4319	43.3813	46.1284	46.7927	44.3994	45.3742	47.2883	45.8253	42.7593	42.0268	40.0368	39.891	43.6018	44.7146	43.2862	43.5348	42.839	42.4053	47.6068	50.5525	49.1688	45.861
44.365	42.0892	42.3919	45.0785	44.4433	42.7969	44.1489	43.8301	40.4844	39.3054	40.0335	45.4699	52.3934	51.0061	43.8193	39.3273	39.4999	40.8808	40.6271	40.6285	44.0899	46.3316	45.1549	42.5715	43.3276	40.9031	40.4246	40.2341	42.108	44.2737	44.5107	43.0194	42.3708	44.9961	46.9122	45.7069	42.9602	40.4095	41.0703	44.7293	46.1985	43.8294	41.161	41.2199	41.8565	42.416	45.3743	47.8356	46.6284	45.8007
45.8044	42.959	41.9633	42.2826	42.29	42.5922	44.3605	42.6314	42.0258	41.7195	39.0692	42.6519	48.0218	47.4939	43.6282	42.7818	41.6695	39.4585	40.0985	40.8473	42.4006	46.1683	45.1307	43.6375	44.31	42.2903	40.9332	42.0586	43.3792	44.7452	43.2667	41.4125	41.7495	44.8012	47.3198	48.9214	46.8453	44.5922	48.0633	48.0552	44.9674	42.3171	40.2488	41.3393	43.817	45.1406	46.4145	46.6013	43.5041	42.9994
45.1253	41.5465	42.2297	42.1772	41.0139	42.0111	44.12	43.0347	42.7173	44.2409	44.2086	42.1099	39.9542	39.6235	39.6297	43.2263	43.2354	41.098	44.3458	45.2389	41.9386	45.6565	47.0253	45.2317	43.5282	41.9204	42.6677	44.3348	45.9512	46.131	43.271	41.6744	42.3028	44.1356	46.8658	50.1901	50.0202	48.9502	51.163	49.5949	44.9854	41.6112	38.8477	42.7801	47.5856	48.0945	46.7217	45.8075	43.1538	45.4495
44.1283	42.7213	43.6467	42.8202	41.1245	42.5937	43.8333	41.923	42.129	46.1715	48.2559	46.6214	45.2657	44.3498	39.3059	43.6646	46.6894	46.613	46.9818	46.852	43.1886	47.2296	49.2461	46.3132	42.1872	40.1308	42.822	48.6985	50.2432	47.5255	43.5807	42.4463	41.4283	42.2493	45.0349	47.9708	48.1923	47.4312	50.0714	48.8647	43.7041	39.9045	38.6502	41.9385	45.4701	47.017	43.7562	42.0971	46.6636	50.5406
44.0143	44.0732	43.2007	41.7655	42.4376	44.653	43.3686	40.566	42.2827	46.5657	47.5861	46.5843	45.5584	43.5924	39.4151	45.6122	48.4012	48.3949	47.4285	45.607	42.7037	48.4867	49.3742	45.521	41.8899	41.4456	44.6916	49.8747	51.5689	48.0095	44.2604	44.6777	43.7598	44.0184	44.4306	44.4575	44.1615	42.5351	45.4745	45.7292	42.1986	40.9869	41.0811	39.8542	39.5701	41.9317	42.4358	39.9766	46.4861	50.6855
43.0384	43.9353	42.782	40.9097	43.7957	46.4611	43.6416	41.104	42.7027	44.693	44.5602	46.1	45.8351	43.2945	40.6764	45.9024	48.1236	47.7699	45.586	44.3619	41.9322	47.1157	47.4011	45.1339	42.5696	43.4722	46.835	48.7319	50.6421	49.0228	46.6438	47.6313	46.7361	45.1318	44.646	43.3324	42.4527	39.9076	42.7355	44.011	44.2777	42.2962	42.1949	43.578	42.0433	38.4699	42.8541	42.4525	41.8796	44.6574
45.0866	44.6259	43.3002	41.2566	43.7168	45.2612	43.4271	42.564	42.3992	43.2986	43.3472	46.1803	47.8924	45.1371	41.3677	45.4917	47.2581	47.3226	44.6609	43.0824	40.4859	43.2878	44.5069	44.4	41.477	43.5767	45.9339	45.3182	47.9909	47.6995	45.8406	46.1753	45.7151	45.5512	45.8071	44.7843	43.5464	40.8759	42.3618	45.3017	47.49	43.1685	39.5602	42.2147	41.6193	38.7001	40.854	41.1978	39.5822	40.1992
45.7643	45.0465	43.4738	42.9545	43.6203	42.1853	41.1005	41.9356	41.9963	43.9525	44.9148	45.8828	45.1396	42.3686	41.3471	47.7595	48.7856	46.7543	43.4363	42.7608	41.6042	41.5168	43.6733	43.6845	41.3525	44.1462	43.3544	40.7636	44.6879	44.837	42.9303	43.8819	44.0909	44.9989	45.284	45.0146	43.5985	41.2058	40.0071	42.2389	43.0505	43.6318	41.8008	40.1488	39.4996	40.0316	39.396	43.2077	46.158	46.1129
44.3397	45.2467	44.2967	44.452	43.4114	39.8971	39.8341	42.0737	43.5048	45.5986	46.6224	44.594	41.1012	41.6622	42.8019	49.906	50.3752	45.1744	39.8743	40.8489	44.6208	43.384	45.3397	44.3361	42.9967	46.6428	44.9667	42.4243	44.66	44.8716	42.5971	43.8546	45.3678	45.9161	43.8014	43.4464	42.0058	40.0763	40.3444	42.5486	42.2352	43.9815	45.5107	41.4134	40.6987	41.2492	39.7823	44.7404	46.7618	47.1362
41.4439	44.5763	43.9289	42.8002	41.6397	39.3899	42.9083	45.9098	45.0499	44.843	45.5869	44.2104	43.2511	46.5521	46.2619	49.5297	49.728	43.3388	40.2755	40.1176	43.8269	43.3542	42.9514	41.8083	43.8505	49.6217	49.5967	46.9475	46.4163	46.6829	44.8647	45.5833	49.1013	49.1188	44.5308	42.9693	42.0619	40.3766	44.5475	49.0176	49.8867	46.3782	43.7355	41.8453	41.5895	41.2945	39.2185	40.1152	40.2543	40.3212
40.5254	41.8907	42.6869	40.1032	38.4694	39.4601	45.5153	48.1232	43.626	41.2961	44.1178	46.2618	46.2253	47.7681	46.5681	47.0977	48.1295	43.1375	40.565	44.3234	44.9583	41.3159	38.9166	39.4017	42.0915	48.2987	49.7996	48.0781	47.4437	47.6451	46.71	46.7193	49.6349	49.1145	45.4227	44.3998	44.8463	43.3311	46.9773	50.8043	51.7851	45.9307	42.1107	44.3273	45.5557	44.975	43.0215	42.4672	40.9042	37.4927
43.0244	40.8539	41.1602	38.9788	37.6116	39.164	44.3017	45.1943	39.6756	41.1353	45.7074	48.2022	47.4311	46.0944	43.9618	43.9509	46.7799	45.7511	42.2543	46.1796	47.4638	42.0817	40.3462	40.4122	40.1879	41.1623	43.2753	44.6289	45.9911	45.8082	44.6633	43.0486	43.7228	45.2699	45.6986	46.0602	46.9949	44.8539	46.0681	48.7683	49.1598	42.429	41.4524	46.0621	48.7901	49.5048	48.81	47.2231	43.3527	39.2663
41.3764	40.4483	41.293	39.1552	38.6501	39.8275	42.5343	41.7985	40.018	43.8804	46.6149	47.3095	46.58	44.9341	42.3646	41.962	45.0873	44.5348	42.2185	41.7778	43.9912	45.8036	46.3563	45.3002	45.3198	43.8981	43.1427	43.9336	43.2861	42.0212	39.8804	40.5944	43.2629	44.2158	45.0685	46.6959	47.4866	43.7728	42.984	44.3945	42.9607	39.6735	40.4866	41.1202	46.4021	50.2473	49.8894	45.3645	40.4367	41.1875
41.9566	43.897	43.7797	40.9706	40.7251	40.1619	39.7627	40.393	44.083	45.2995	45.4404	45.0957	43.8041	43.7698	43.4988	45.2565	47.0776	43.2706	39.8577	40.1094	45.1351	49.9882	48.9499	46.2687	46.3139	44.5347	45.869	49.0282	44.9589	39.6837	41.325	45.279	47.2374	47.0561	46.7304	47.8748	48.9078	45.0003	43.4437	41.4918	40.1406	43.4488	45.4726	43.4136	41.6705	46.6688	47.5888	42.907	41.8134	42.6524
46.4375	47.2929	45.24	42.5312	43.9684	44.6996	42.2362	41.7534	44.6732	44.0162	43.5484	43.3926	42.3438	43.2724	45.3174	47.8468	48.1462	45.2923	42.2012	41.7472	47.7264	49.8707	44.4977	40.5908	42.9835	44.0852	50.2503	52.7816	48.8708	43.4113	45.9463	50.3173	50.4087	48.0072	48.3754	49.1449	49.22	46.8519	47.5663	47.5312	47.3533	48.0298	48.1062	47.6384	42.865	43.8806	45.0594	41.7339	42.5783	42.1788
47.0344	45.0355	42.9163	42.1234	43.7036	45.2509	43.4362	40.0612	40.2292	40.8992	41.759	42.253	40.1999	41.1525	43.492	46.8895	47.7743	47.17	44.4636	41.6905	46.0201	47.9912	42.5513	42.5878	47.7418	49.577	52.2902	52.7518	49.9028	47.5329	48.9621	52.0723	52.1024	48.2701	47.8181	48.7122	47.985	44.6802	44.9428	50.0804	52.3736	50.1229	46.3131	47.5915	44.4231	42.1609	44.2735	40.2634	38.9803	40.8749
47.6026	45.4154	41.8418	41.1304	41.8113	42.1638	40.6053	39.5331	38.4408	41.0132	40.7623	38.7116	39.3769	39.763	40.1923	42.692	45.6535	47.8722	46.5338	42.8967	43.9717	46.5651	43.2649	42.1971	50.1694	51.764	51.1058	49.9143	47.6435	47.2597	48.1648	50.4937	50.9042	46.9392	45.6343	47.7797	48.0612	44.9901	40.8865	45.8683	53.1565	50.5699	43.257	47.1096	46.1851	40.4362	42.4096	44.1602	43.9255	43.2409
47.3516	46.7438	42.21	40.5628	42.0003	42.8589	40.0729	41.8035	41.717	41.7881	38.8447	40.4072	45.3546	42.9834	39.9106	40.2311	41.986	46.5145	49.0238	46.2367	44.1016	44.7293	44.6072	40.0891	48.3056	51.9159	49.4494	46.3764	44.4835	44.1933	43.5055	44.9585	45.2229	43.7726	45.3108	49.8724	50.0368	46.4338	45.0325	42.7588	50.0522	49.6647	42.2808	45.3988	45.3514	40.3907	42.3239	48.4841	49.277	45.3691
45.3126	44.2266	43.5934	42.7889	41.148	43.7589	45.2925	47.4056	49.7903	48.1843	47.571	49.1946	48.6375	42.1841	40.4235	40.7393	40.6849	43.1057	49.4674	46.8352	43.7556	43.6019	43.3599	40.0683	47.2271	51.3625	49.3562	45.2649	45.4381	45.9488	43.5238	41.5371	43.2014	46.2251	47.9185	50.572	49.4641	44.4444	43.7262	43.5229	46.7293	47.7083	43.3416	41.3358	40.4927	40.3676	45.722	51.0047	51.3222	45.0486
44.3936	42.7044	45.8505	45.5089	40.9369	41.1945	47.2672	52.1943	54.6484	54.0569	53.4303	53.3432	49.2782	41.7578	43.7588	41.1583	42.5433	43.071	47.8873	46.4012	42.8479	40.7296	40.0522	42.7393	48.857	49.7108	47.1442	43.6809	44.7646	44.8126	44.0219	44.8405	49.342	50.4958	46.9328	46.7034	44.1646	40.1915	42.8382	45.3681	45.4545	44.4792	42.4633	41.7729	42.1698	44.6562	49.4593	52.7196	52.2619	47.5861
42.55	42.407	48.1715	48.0665	43.2985	41.7689	45.9651	52.2012	55.6483	55.845	55.0517	54.1859	49.1883	43.5311	47.787	42.7013	41.0538	45.6827	49.2791	47.9988	45.6681	42.1122	44.3082	48.6485	51.4253	49.2561	43.9729	42.1178	41.936	41.6491	42.6543	46.8242	50.8935	50.5914	44.6519	43.1064	41.2787	41.219	46.2761	47.6066	44.9917	40.0636	40.1452	41.7316	41.238	43.1811	48.4489	52.0417	51.971	50.8507
39.9511	41.9264	48.3301	48.9034	45.006	45.7917	46.3818	48.8632	54.1717	55.6198	54.2968	52.0393	47.7386	45.4212	48.8918	46.7911	42.3271	46.7995	52.0788	50.7571	46.7938	41.633	44.0293	50.1923	53.8375	53.2454	47.2175	41.9344	41.1699	43.5725	47.0448	49.2499	48.3026	46.8855	44.5467	44.7673	44.142	42.729	47.6662	50.241	46.7664	41.4843	42.5923	45.4801	43.0253	39.8196	43.8978	48.533	49.0818	50.1418
40.545	41.8183	45.2532	45.6903	42.0221	45.0494	47.7768	45.4759	51.4735	54.19	51.3725	44.8276	42.7697	47.6731	49.899	48.2186	44.1102	46.7839	52.4539	50.6591	44.828	41.4189	44.8511	49.4571	54.077	55.3713	50.6549	42.482	43.468	49.1194	51.7316	50.8891	44.9376	43.3815	46.8739	46.6448	44.594	42.0649	45.2622	50.1427	50.004	45.2442	41.7971	45.7821	47.1393	43.2866	41.9089	45.2792	45.2267	44.8197
41.9452	41.7179	41.7247	42.7931	40.9396	41.3184	46.1617	42.8545	44.498	48.1468	45.6198	39.4335	40.1676	47.8063	51.1437	49.7086	45.2322	43.0978	48.1443	46.0526	41.4497	43.4326	46.44	46.7066	51.9071	54.7452	50.7598	42.8593	45.549	51.6167	51.2273	47.4181	44.5505	47.8836	51.1484	48.5669	44.281	41.6495	41.8663	45.7083	49.9294	47.6831	42.1723	44.0778	45.8288	44.0755	42.4848	44.7479	45.9709	43.5099
42.9842	42.6814	40.2991	42.5887	43.6797	40.3336	43.4704	44.5952	40.8949	41.8288	41.7568	42.9483	44.7433	46.8705	50.2583	50.0672	48.0316	43.4576	41.593	41.2691	43.092	45.9351	43.9211	43.4576	49.5811	53.2442	50.6306	43.0752	42.3347	48.6938	48.1998	43.9672	44.1516	48.0964	49.3298	45.7139	41.7858	41.659	42.0936	41.748	43.4763	44.498	44.6626	43.0698	44.1545	44.1763	43.3167	47.0728	50.3485	49.6028
44.8882	43.2215	41.324	43.7098	43.1484	39.6292	42.2351	46.4089	41.8278	41.0511	42.786	43.5684	47.2113	47.004	48.0718	46.2928	48.5721	49.523	43.771	40.2658	41.5687	42.8457	44.2639	45.8463	49.7732	52.7511	51.6447	44.1287	39.6016	43.5582	46.1113	43.9953	42.8333	44.2337	44.7942	44.2025	42.2679	42.3024	44.9217	45.7441	42.8364	41.2103	43.6894	43.4372	49.3907	50.6842	49.2274	51.548	53.221	52.7288
45.9505	43.1304	41.9053	44.6091	42.347	39.1533	42.9915	47.3079	46.4023	45.9209	45.271	41.8385	45.3691	46.0639	45.156	42.0545	48.639	52.1483	48.891	41.5367	42.3733	45.8077	48.6258	49.2684	50.3894	52.6855	52.1184	44.3558	38.9858	42.4131	47.5727	45.3358	43.114	44.3747	44.9516	46.2938	45.1651	44.7745	47.3273	49.0678	46.6005	40.4302	42.7193	47.0737	53.6433	55.5514	54.0363	53.264	53.1964	53.1968
45.8331	44.2299	41.2649	43.0577	41.4657	41.1692	47.4017	51.6138	52.4882	50.0335	46.2974	43.7882	42.9206	42.1569	42.5286	39.8974	46.8734	50.6294	47.6926	44.2151	47.9808	50.4228	48.9648	47.0478	48.1861	52.046	52.3442	46.3863	42.6204	46.3199	50.8379	47.9336	44.7232	45.4584	44.4877	44.0071	43.4115	44.4267	46.0769	46.0402	44.1891	40.8367	43.3974	47.2845	48.7431	49.1878	48.5918	47.7634	48.67	51.4719
45.7946	46.6766	42.642	42.0688	42.5373	45.2281	50.5835	52.9784	52.5442	49.7738	45.9463	45.2778	42.3235	41.633	42.1986	39.1669	42.6356	45.5046	46.241	47.9184	50.1024	50.9651	48.9074	45.5864	45.8679	51.7225	53.4565	49.6118	46.6419	49.6767	53.0927	51.0265	47.165	46.6744	45.8206	43.1986	42.4615	42.8093	40.3925	41.0033	44.6478	48.1129	47.545	44.4073	45.8283	46.3591	44.6486	42.9655	44.7492	49.077
45.6466	48.4309	44.9608	43.195	45.2862	47.8542	50.7275	51.6062	50.8529	48.734	42.1632	40.1104	37.9119	42.1762	41.476	40.2766	45.104	47.4115	50.4534	51.1933	49.1183	48.1948	48.0653	47.3091	47.0418	50.8949	53.2074	51.0793	48.0164	49.6296	52.4316	51.8713	49.8493	49.3156	49.8481	46.945	42.7561	44.6686	43.2861	45.755	51.0467	53.9956	51.1718	43.7256	48.7777	50.7857	48.3441	43.6955	45.7487	48.6556
44.5635	46.8573	44.6813	43.4049	46.0015	48.6721	51.0197	50.7684	48.3224	45.8496	43.0857	43.7438	43.5838	44.0918	43.8923	43.1796	46.7835	49.1421	52.5577	52.9361	49.2517	46.8819	47.9732	48.1011	48.5299	49.2216	50.0328	49.5146	47.1131	46.1828	48.3089	50.2652	50.3705	50.7091	52.6249	50.1173	43.3764	46.3421	46.1998	49.1571	53.7219	54.7977	50.4064	42.9606	48.0051	49.2686	46.1093	42.4502	48.1754	50.1126
42.3169	42.9044	41.5498	43.152	45.8408	49.1459	52.3131	52.8086	51.2719	50.0377	49.749	50.266	49.7485	47.6342	48.1063	47.6808	46.4299	46.5004	50.4802	51.9091	48.7624	48.0803	47.7126	47.1581	47.7553	45.6526	45.9471	47.0104	45.2942	45.3936	47.8897	49.8055	49.3084	49.0447	51.7805	48.8971	43.6993	48.7254	47.2153	47.9958	51.1509	51.125	46.5052	45.1767	44.5992	44.0207	42.5467	44.6654	50.4926	51.1172
42.7402	41.8306	41.8628	45.8732	46.7967	49.1986	52.709	53.5748	51.842	50.9543	52.1919	53.2981	52.4899	49.9104	49.6223	49.2393	46.9858	43.3642	46.3229	47.7395	44.7314	49.4813	48.0613	44.2271	43.019	40.8412	44.0306	46.6123	43.9926	43.4839	47.5039	50.0592	48.9438	47.3533	47.9967	44.659	44.644	49.9163	46.4791	45.7069	46.8811	44.0677	43.9996	48.9959	47.61	47.9379	48.1193	49.2836	50.6545	49.4263
44.5856	41.2109	44.1771	48.4966	47.5998	48.4719	50.7263	50.8241	48.5791	47.5421	52.0727	54.9859	54.0071	50.3491	47.8312	48.358	47.4205	44.0276	46.004	47.1513	44.6314	48.4544	46.5184	42.6814	39.8117	42.6838	44.8231	48.6361	47.6905	47.5312	48.7851	48.684	49.2852	48.4789	45.8462	44.6472	45.4456	47.0578	43.0944	42.4869	44.8872	42.447	42.1327	49.0065	50.3251	51.1635	49.7433	47.5373	46.0759	43.7036
45.5855	40.5826	45.0772	48.827	47.2946	47.8217	48.8777	48.7434	48.8976	45.7875	51.2242	55.8494	54.473	48.6932	43.8994	46.9926	47.5874	45.5403	47.5282	48.5545	47.7844	46.5993	44.5659	42.9935	42.3784	48.708	47.6573	49.5332	49.4266	50.1578	49.2365	45.7682	49.4451	50.5746	46.74	44.2419	43.1374	44.0869	44.2938	39.3869	41.9034	43.8128	41.5218	46.3317	50.4916	50.7421	46.9009	43.9242	45.6423	45.8406
46.5728	42.1351	48.7877	50.2791	48.0534	47.7094	46.9638	44.3642	46.2321	42.1014	47.2695	53.9128	52.1533	45.2272	42.4342	47.8352	50.7432	48.9298	47.5528	48.3112	47.7831	43.784	40.0149	40.6075	44.5369	51.4228	50.626	49.2299	47.6855	46.8003	44.9169	42.9032	46.9004	48.4969	45.5057	42.275	43.5577	46.667	46.6396	40.3151	42.8808	45.8951	45.2119	47.3683	50.0348	49.4618	44.3681	43.3355	49.6386	49.1661
44.9492	43.5431	50.1279	51.057	47.5321	45.19	42.9523	39.1149	44.4497	46.4327	43.3931	47.1914	46.7181	44.5289	47.829	51.1936	53.2381	50.3396	48.1821	49.1664	47.7221	47.0143	44.417	42.4144	47.1624	51.1322	50.6091	46.908	43.9414	43.255	41.3583	41.7907	45.1893	46.5243	46.2838	44.9814	47.1703	48.2895	44.8974	41.3788	45.3334	45.2933	45.4179	48.0514	48.7089	48.8324	45.5472	42.1216	47.2775	47.1515
43.4956	43.843	47.5557	48.0674	44.1923	43.1778	43.2417	42.245	42.2461	48.4278	49.6559	46.7483	46.5405	49.3986	52.5905	53.8083	53.8611	51.5112	50.7541	50.9045	48.6701	49.8444	51.7931	51.5355	49.6607	48.0134	46.7325	43.1886	41.9439	47.7967	48.2155	44.3029	46.5073	48.4619	50.2212	49.1637	48.7395	46.3664	44.5448	46.7334	46.4284	41.8741	43.1337	44.7824	44.0033	46.5585	47.9015	44.0227	44.764	47.671
46.6502	43.0758	42.7373	43.4453	43.5908	45.2456	46.2236	48.7665	46.8144	49.3627	52.6479	51.9065	48.7471	49.7314	53.5052	54.5334	53.9082	53.0056	52.4372	50.6261	48.5209	51.7114	55.2566	54.8366	51.0571	46.9492	46.6498	46.1026	44.2339	48.4692	47.9138	42.7595	43.0944	45.02	47.1009	47.2024	45.1687	43.7033	49.12	50.3413	46.2721	41.0289	44.7219	45.246	42.549	43.5109	46.6724	46.4786	46.3188	48.2271
46.1496	41.8344	40.5063	43.3828	45.8009	46.6021	47.5567	49.1356	48.9921	50.4021	49.4365	45.1548	42.4387	43.3416	48.784	51.7273	51.7229	52.0467	51.9324	48.8767	47.0981	51.0146	53.5111	52.1298	48.2295	48.3248	50.512	49.6197	45.2262	44.1937	42.7078	41.0004	41.2802	43.6349	44.4361	43.6914	40.8707	42.6393	49.2256	49.7503	48.834	45.0739	47.8262	49.6783	46.8966	45.4303	46.3253	46.3609	44.2243	44.7064
44.1271	41.8656	42.157	47.923	51.1675	50.0889	46.1587	45.5241	48.1938	50.0106	46.1737	42.5623	43.2886	41.067	41.523	43.6464	45.5042	47.8705	49.5535	47.2207	45.0489	46.3801	46.9211	46.5184	44.9231	46.239	47.4707	47.0364	45.6695	44.2217	42.6246	42.3601	43.8306	46.8128	47.0923	45.2998	42.8091	42.231	45.238	48.3648	49.7318	47.3314	48.9288	48.5532	46.2303	46.5089	46.1906	44.8644	42.0843	41.5968
45.153	44.686	45.0581	50.7935	53.8166	51.2467	43.5912	42.6412	44.9272	46.9858	47.5209	50.7612	52.0284	47.616	43.2889	42.5722	41.4867	44.3447	46.5158	44.9661	42.3098	43.3665	48.3105	50.9233	50.8478	45.9319	42.5446	43.9153	44.8687	44.9235	42.7391	42.9173	44.9158	44.3005	43.228	44.812	43.8876	40.183	42.5076	47.6344	49.0025	47.4055	44.3471	42.1938	42.9478	43.2303	43.9396	44.134	43.8313	42.2657
47.8811	44.6316	43.5252	49.6838	52.8545	50.2107	41.9729	41.4083	42.2332	44.6552	49.0096	52.4347	52.6778	49.902	45.8394	45.7781	43.9265	44.5386	45.2724	42.7439	39.8986	41.5561	50.4246	55.0219	54.3149	47.0426	41.9843	43.2291	41.317	40.3055	40.7393	44.6574	46.0874	41.7929	39.3084	41.4857	44.6953	41.6653	40.5175	45.5319	46.5097	42.6179	41.787	45.5001	44.4806	41.1801	42.6003	44.6294	45.9102	43.6353
48.4939	42.8669	43.0475	45.6443	50.051	49.074	45.2887	46.3051	47.1951	47.8448	49.3051	50.365	47.8506	47.5436	44.3145	42.9789	46.6065	47.0275	47.6478	44.4763	39.5119	40.5307	43.5063	46.6217	50.6219	47.96	45.4038	43.7036	40.7697	43.1191	45.3742	48.4435	48.3823	44.4046	42.2973	44.2145	49.7744	49.0188	42.5181	40.8153	42.3951	42.1872	46.4228	50.6867	44.9751	43.3242	44.7918	43.5692	45.5344	44.1009
49.77	46.0448	44.4533	41.5333	44.911	48.3678	48.6354	48.3513	46.8544	47.8725	49.989	50.081	44.4026	43.5472	44.7729	39.5406	41.8962	46.913	50.4863	48.5777	40.6269	40.5009	43.0437	45.0956	48.7147	48.9029	45.6404	44.6653	44.676	47.2253	49.1854	51.212	51.2508	48.3802	46.5503	48.9336	53.7034	53.3333	45.3134	41.7012	44.9595	46.6968	46.6531	46.1607	43.666	49.3885	50.2405	43.8709	45.311	45.7977
50.5678	48.9782	47.06	43.9353	41.6732	46.2886	48.2435	46.1863	40.9127	43.4991	49.8549	51.0684	48.0034	46.7695	47.968	45.0271	41.4309	41.3912	49.4524	49.9754	42.6366	40.7146	44.028	48.8953	49.2966	47.6104	43.1193	46.3702	46.7208	47.2509	49.4183	51.69	51.3244	47.5082	44.7306	47.6956	53.4046	52.8239	44.17	43.4276	45.5431	45.3864	42.3905	41.9596	45.3928	51.8888	51.1957	43.6692	47.0476	48.8154
49.9827	49.0107	46.8425	43.8312	41.1255	46.2454	49.5574	47.0968	41.5624	44.6523	49.1909	50.4137	49.1015	47.9728	48.3379	48.2239	46.6217	43.205	47.182	49.6114	44.7296	42.7818	42.9737	47.6303	47.5262	44.0052	40.577	44.4561	42.368	42.6583	46.7537	49.5188	48.0991	44.2996	42.2559	41.8039	47.9435	48.7746	41.9425	43.3851	40.8515	41.9681	41.8208	41.6396	44.2678	47.1785	45.5114	42.1338	47.1431	48.9525
47.8184	43.9735	42.5926	42.4716	43.8288	48.3723	50.2866	48.5401	48.5565	50.1211	49.0539	46.7108	44.5736	42.941	43.1754	44.1305	46.0624	48.1592	50.615	50.6513	46.0714	46.0556	43.7118	44.958	44.9397	39.6941	39.5055	41.2785	43.1532	45.2384	46.5632	47.0777	48.5074	47.886	44.9008	43.3759	44.3755	43.6535	41.8199	44.9112	43.4552	43.5283	42.1482	41.2672	42.3761	42.1431	42.6483	41.7196	42.9281	43.968
49.7491	42.1273	40.4215	42.9023	46.1619	49.4058	50.141	50.3769	51.7816	52.3441	48.9197	41.7295	39.6038	39.0979	39.8435	38.8059	43.9617	50.8101	52.2981	50.2222	46.0839	45.0681	41.9891	44.5723	47.5303	41.3363	39.1622	43.718	45.1375	45.7198	47.1098	47.299	48.1252	47.2432	43.9322	43.3717	44.6647	41.1047	41.4464	42.954	42.7732	42.8114	40.5201	39.7451	42.8555	45.0048	44.3099	45.9926	44.9357	43.7041
50.4547	42.6179	39.5062	43.2856	48.1153	49.6575	48.5966	48.9196	49.6417	49.8444	49.7867	48.1948	45.2228	42.1598	40.4606	42.1723	46.0494	50.4638	51.3516	49.9839	46.3733	42.0185	41.7359	49.8662	52.1345	46.8857	40.256	42.9621	42.1716	42.1727	44.5675	46.9639	47.6478	45.5453	42.1002	41.0317	43.3384	40.9371	40.6564	41.5311	41.8481	39.8924	40.8944	44.2502	46.7757	48.7095	48.4642	49.6283	47.6422	45.6088
46.7264	41.7209	39.3137	42.0743	47.6633	48.1801	44.4752	45.4351	47.0897	45.8303	47.6615	47.9759	44.2855	43.8542	42.5546	44.0171	45.4567	49.3127	52.2807	50.8196	45.52	40.8825	43.1122	52.0178	53.7415	48.542	44.9119	46.6855	47.1785	44.5505	41.696	45.3095	46.4797	43.6772	41.0892	41.1971	42.5029	42.8273	43.2514	42.7776	42.8912	41.2543	45.7932	49.296	49.9912	50.003	46.6729	45.276	42.709	42.227
41.3165	42.854	45.5	44.0485	43.729	44.4223	41.7651	44.0283	47.4946	43.2876	42.0427	42.8339	46.2054	50.9904	47.7097	43.0396	43.5782	50.905	53.6562	50.2065	44.3856	41.2447	41.7742	48.3979	51.1995	48.7987	51.1343	52.3647	51.749	48.6179	45.8741	47.6722	46.5513	42.3367	43.17	46.3761	47.6112	47.2651	48.8533	48.9497	46.4537	43.0875	47.3746	48.1753	48.259	49.6747	45.6648	43.1356	44.7537	43.8227
39.758	42.0936	46.2001	46.3807	42.683	42.2047	45.3516	46.7728	46.5114	42.4509	42.9019	47.1905	51.6848	53.1874	50.0904	44.672	46.571	52.6424	54.1067	52.135	48.5799	44.3238	40.8905	42.1242	47.1909	51.6899	55.4828	55.4913	53.7933	50.1533	49.1442	50.7005	47.2923	44.1478	47.6739	51.3629	52.2834	51.8453	52.5066	51.0952	46.3475	43.9773	45.7773	43.4454	48.1535	52.4862	50.0255	46.1445	45.6573	44.8618
42.7083	41.8386	42.3241	45.2804	45.7569	46.6822	48.5345	46.9256	43.0924	45.038	50.4101	52.423	52.527	51.4369	49.0978	48.5489	50.8048	53.122	54.0132	53.1416	49.4678	44.9096	42.1725	44.6333	50.3244	54.6408	56.79	56.2791	53.9117	50.4151	47.9212	48.3439	45.5513	45.5689	49.3151	51.7479	52.8251	52.3296	51.9241	48.9802	43.0869	43.6802	45.4773	42.5545	48.3396	52.4292	49.5501	44.1956	42.6386	42.6417
45.3313	46.7943	45.2541	45.7917	48.114	49.9442	47.4574	42.7266	43.523	51.3363	53.6148	53.3859	51.7527	48.6762	47.3729	49.2905	51.7766	52.1109	52.0585	50.6459	44.9303	42.4933	44.6057	48.2471	52.2922	54.9161	55.9141	55.3004	53.3878	49.4439	44.503	45.8604	44.7158	44.2745	47.2632	47.9769	48.607	47.843	47.0797	44.9946	42.9209	44.21	44.7594	42.4014	47.923	52.8722	52.6061	48.1603	46.2036	45.805
43.8809	46.493	46.9158	47.2717	49.5621	50.6925	46.1331	43.1072	45.8061	49.785	52.7431	53.0618	51.0676	47.5693	46.8491	48.4496	50.8912	50.4225	48.4674	45.7302	40.4392	40.2516	46.816	49.6066	51.1253	52.325	52.7665	53.5344	52.9213	48.2517	41.3537	43.6242	44.3468	44.073	46.0165	44.4281	42.9531	42.3556	41.8884	43.0627	47.1424	45.1695	40.5091	43.131	49.6583	52.0888	51.3682	49.5102	50.7894	50.8657
41.3379	42.0763	45.3701	47.5572	48.8877	50.0641	48.8065	49.1442	48.4282	45.5559	49.0158	52.2933	50.1337	45.8481	45.37	45.9756	49.0729	50.262	48.6912	45.5299	43.0818	40.0611	44.4389	48.1315	48.9209	47.441	46.4608	49.9561	49.5205	46.3517	41.9646	41.0665	44.5025	48.0616	48.0003	44.7332	41.8265	42.1283	42.1136	41.8508	45.9783	42.6535	39.449	42.3933	46.5059	46.5005	46.8365	49.8924	51.4094	50.5486
41.6429	40.5056	41.8375	43.6905	44.6758	48.0396	51.3468	53.5625	51.9367	45.1919	47.0212	52.0335	48.6204	40.99	40.9174	42.0953	45.5962	48.1585	48.6561	46.3271	43.9298	41.8142	42.2453	44.283	44.9582	42.5113	40.9494	44.537	43.8369	43.8419	43.0765	42.6387	46.7099	51.0766	50.2183	46.0378	43.1246	44.115	44.0605	40.9828	42.0276	41.4232	45.1946	43.1655	40.8121	41.8474	45.7649	50.1092	48.8464	45.606
44.3255	43.619	41.4117	40.8687	40.7406	42.1288	49.3776	53.5302	49.8567	43.4831	48.5367	51.807	47.2992	38.5866	38.975	41.2896	42.4783	43.0308	46.2375	47.6747	45.3931	44.3271	46.7877	45.4304	42.7862	41.4357	43.5975	44.5674	42.0315	42.5248	42.7174	41.8151	43.1438	47.7086	49.0083	47.2882	46.3195	46.9469	45.4072	45.7696	47.2624	47.7181	50.7993	48.1608	43.359	44.0051	47.124	48.9736	47.6333	44.821
44.0741	42.7695	42.0532	41.4426	41.0367	41.0583	44.6467	49.9713	45.3687	42.7906	48.0908	48.8208	45.8359	41.006	40.4019	43.6061	43.5325	42.583	47.732	51.5994	50.3403	47.2238	49.3295	48.1104	45.6772	45.6895	48.9733	49.3053	45.5748	46.6649	49.1678	46.3872	42.9612	44.1768	46.0831	47.6952	49.3164	49.2108	48.5089	51.8991	53.5655	53.5248	53.7996	51.6162	48.8648	47.7153	46.8784	45.0585	46.1303	47.8883
42.8924	40.8285	44.2427	44.1468	42.4225	45.9853	41.4487	43.232	46.4069	48.0887	45.5637	40.9089	44.9251	45.1225	43.233	44.566	44.0432	40.8213	44.6405	49.5787	50.1282	47.7008	47.78	46.3009	47.092	46.3109	48.0179	50.1989	47.8195	50.9709	54.2252	52.516	49.2931	45.3984	44.5462	46.8114	50.789	50.714	50.9523	53.6218	54.4448	54.9066	54.1665	49.88	46.5183	47.5306	46.2664	43.5463	44.566	47.6271
45.1868	42.1872	44.9199	45.7233	44.3973	48.1691	45.2362	46.9251	51.0822	51.8629	47.9622	45.3179	47.9895	48.7026	47.9232	47.3547	46.6027	44.2552	42.8074	44.9485	46.758	47.6361	48.1941	44.1171	45.7856	46.0381	43.643	43.9448	44.7203	51.12	53.9872	53.6299	53.0661	48.8644	46.4955	48.5609	51.8253	51.5405	51.1011	52.8388	53.5655	54.3344	53.0367	48.2371	42.6763	44.4485	47.7463	46.8293	45.7886	47.0491
46.2013	42.5469	41.2485	42.2405	44.6543	47.2597	47.5547	49.1605	50.4108	50.0096	49.2535	49.9602	49.0537	48.9768	49.8556	50.2851	51.2499	50.7186	48.0374	46.846	48.9617	50.0374	49.5485	45.5405	45.1328	48.5767	47.9992	48.02	48.5078	51.3545	51.8596	51.9171	53.762	52.2577	49.4303	50.5969	51.7011	51.1148	50.7263	50.9785	50.811	52.0716	51.8702	50.018	46.4922	43.9139	47.6013	46.1581	46.1929	46.886
46.5733	41.1845	39.7151	41.6621	42.9796	43.6481	41.9076	41.5492	46.3749	47.1976	47.2011	48.5226	46.833	45.469	47.6108	51.8799	54.4095	54.5145	51.9457	49.4744	51.0364	51.1638	49.3504	46.8061	44.9935	48.6116	50.1997	51.0814	51.5021	51.229	48.3212	46.0277	50.7311	53.2455	51.913	51.2699	49.489	48.1406	47.9884	46.3267	45.3324	47.647	50.1074	51.6878	50.7472	48.4282	49.6466	46.0307	46.4348	46.5244
47.0851	42.7619	42.4759	41.9562	40.0954	39.6888	41.3578	44.7316	47.9271	46.2827	42.6601	42.982	44.7808	41.397	44.9218	51.7747	54.8108	55.6634	54.3759	51.8545	52.1297	52.258	49.3372	46.5148	43.354	44.2048	48.8025	50.4313	50.9625	47.4521	43.37	42.6979	43.2665	49.8202	51.8163	50.6429	46.4357	44.1554	42.4364	40.9926	41.0616	42.0246	46.4692	51.7028	52.0594	49.5315	49.5119	46.8788	45.9222	46.5029
46.5304	43.9013	43.1574	40.6141	43.6186	44.7336	44.8286	47.3409	47.1508	44.2045	42.9256	41.2502	43.0089	40.749	41.4188	47.8483	51.5477	53.0207	53.4433	51.8197	50.448	50.7008	47.2844	43.0899	40.8511	41.1261	45.8535	48.7187	47.6736	43.6286	46.2381	47.814	44.0299	42.1527	47.2915	49.0341	45.4818	41.2847	41.3651	44.4918	44.2377	41.9733	44.716	50.7182	51.3697	46.643	46.3634	47.8446	46.4341	46.7041
46.6931	47.4443	44.786	42.1386	46.1588	48.2615	46.1339	45.4055	45.4544	46.5526	48.6874	43.2209	41.3673	45.4251	43.6284	42.4009	44.228	44.1232	46.3652	49.0373	47.4556	44.3702	40.9135	41.3784	42.9868	43.0628	44.5362	46.6846	44.979	46.6776	49.5146	49.3751	47.6647	44.3046	44.7518	48.7179	47.8591	46.0776	46.9416	47.9641	45.4222	41.4708	45.3337	50.76	50.8019	45.8719	45.7332	49.3772	48.3398	47.4699
46.3062	48.1552	44.5477	41.9522	44.2562	48.0092	46.0656	43.9948	46.357	49.5863	50.7718	45.7586	42.2951	46.9199	45.9155	41.3754	41.3568	43.8675	41.8223	46.3144	49.5571	45.7833	41.382	45.3515	47.8709	47.1547	47.0381	48.0576	46.1148	47.1866	48.7186	47.0385	45.5463	45.8902	45.6841	47.3738	46.5723	46.3649	47.0353	46.1711	42.4459	43.1853	46.9372	49.9733	49.3659	45.7006	46.6498	50.3541	50.6132	48.8165
43.7278	46.7037	46.445	44.3725	43.3135	44.5878	44.3165	43.8228	47.2856	50.2872	50.4789	46.8894	43.8594	45.621	44.2229	41.6259	44.5755	49.8461	47.5162	45.4006	47.6802	45.2116	40.2651	43.2216	47.2892	48.3834	49.1393	50.2896	47.1612	44.8376	46.542	43.8296	42.3318	43.832	44.4551	44.3104	42.1681	42.3791	43.5676	43.982	44.1549	45.5617	45.6194	46.0079	45.8829	44.1994	47.006	50.5454	50.907	48.9569
42.0623	43.5789	44.4394	45.7062	46.6393	43.1334	40.398	42.4482	46.649	48.3497	46.8098	45.3062	44.3734	45.3807	46.6552	43.4451	46.9654	51.3686	50.8151	47.2505	45.4132	43.0945	39.706	41.9371	43.7535	46.8791	49.1747	49.0157	46.3988	44.1332	45.8962	42.991	40.5752	40.3025	40.7799	40.9465	40.2889	40.2449	40.8579	41.5936	42.4714	43.8421	42.57	41.4157	42.2221	43.6274	47.3512	49.0498	48.6304	48.7032
40.6565	40.2939	42.6089	46.2364	48.1297	47.4118	44.2587	42.3245	45.7794	44.7845	41.4003	43.8148	47.4212	48.4142	46.9895	44.4751	48.8145	51.2771	50.5365	46.5706	42.2558	40.9417	43.1523	46.8951	42.0719	44.819	48.8873	46.0234	44.0647	45.2913	46.2623	43.0073	40.341	38.5768	38.8287	40.1468	40.0975	40.1613	40.0032	40.482	41.0393	41.7315	41.1433	40.4054	41.7993	44.5115	47.2615	47.6043	48.2505	50.745
43.3264	46.0061	47.7952	49.1034	47.0137	45.1697	44.8697	41.2117	42.712	41.2	42.2386	46.3183	49.9646	50.021	46.8191	45.9835	49.9572	50.8739	49.2994	43.6271	38.923	41.6959	48.0065	50.3761	43.3727	43.3878	47.5517	45.1323	44.0179	46.4053	45.8679	42.2554	40.5005	40.3209	42.0425	42.6782	43.2897	41.4481	40.2872	42.8728	42.7101	42.253	41.5644	41.5208	42.0929	43.9399	46.7659	48.6564	50.9559	52.8158
47.8524	50.7332	52.9754	54.0439	49.2111	42.7103	41.5312	41.2211	42.884	43.2907	46.9473	49.3803	52.3053	52.0468	47.8024	47.2167	50.6009	51.2752	49.7926	44.3099	41.1662	45.1019	48.1154	48.4273	43.3306	43.1657	45.0068	43.8986	43.7604	45.3873	44.3675	41.2886	41.2133	41.9894	43.1101	43.4727	44.0881	42.2085	41.0851	44.6267	43.2468	41.7796	41.9443	43.1496	43.6958	43.919	46.5789	49.5943	51.2011	52.0103
51.044	54.3527	57.3971	57.7172	52.8056	46.351	45.1084	47.3746	46.6684	46.4397	47.2327	49.4013	53.3952	53.3452	48.6318	46.5793	49.5585	51.3527	50.5261	45.7423	41.2411	43.0437	43.5305	43.3627	42.3446	43.3897	43.7863	42.6962	42.771	43.6457	43.2757	43.0276	42.8761	41.9609	41.9781	42.2811	41.7779	40.7498	42.9697	45.9425	43.8023	42.1765	42.3923	43.8774	44.8497	44.1156	44.4969	46.9103	48.2166	48.3145
53.2484	55.7548	57.8705	57.1028	52.4821	49.3331	49.4779	48.996	46.7414	45.6442	45.5627	48.2477	52.0618	52.3921	47.9923	44.6918	47.268	49.5976	48.6391	44.842	40.8508	40.4642	40.1653	41.0521	42.1335	43.3044	42.9541	42.7046	42.88	42.2575	44.2362	46.5887	45.3677	41.49	40.7132	43.6668	44.0018	43.2033	45.029	45.6186	45.7363	43.7753	42.4748	44.096	45.0474	42.4755	42.1336	44.0148	44.9094	44.121
53.082	54.0119	54.2855	52.1062	49.0949	49.5205	50.4994	48.2474	45.8923	46.1277	46.4591	48.0287	49.1654	48.8678	46.8359	44.3793	46.0707	46.9555	45.2811	43.4207	40.9856	39.4215	40.6438	40.9376	40.525	41.0394	40.6658	42.1286	42.4948	40.6408	44.2998	47.1722	45.7421	42.291	41.3894	42.87	44.4115	43.9972	43.4968	43.6585	45.6449	43.5746	41.4803	43.2465	45.1955	41.9733	41.5466	44.3199	44.1463	42.4328
50.0458	47.4016	45.8808	43.071	42.8176	46.0425	47.2146	45.029	46.0355	48.7388	48.329	48.1439	46.7374	45.1921	46.453	45.8369	46.24	46.046	45.7903	43.6413	39.6352	39.082	41.8497	42.0631	40.0056	39.468	39.9305	40.0367	40.4567	40.9218	43.8106	44.0206	42.9662	43.7724	45.0327	42.2951	40.5542	39.9479	40.6522	43.3177	44.9373	42.3729	39.7891	40.3217	44.5706	43.2068	40.0122	40.8779	40.7787	40.1052
41.8564	41.2769	41.6912	39.2966	38.7723	39.9652	40.6315	41.5542	45.3878	47.7977	45.4851	43.1994	42.8452	43.4974	45.2101	46.0148	45.6259	45.2295	44.798	40.6331	39.4776	41.386	41.4277	41.4504	42.4091	43.3265	43.1272	41.6831	41.4245	42.9242	44.378	42.4419	41.7766	45.4287	47.4662	44.1852	40.6905	39.88	41.4635	43.3255	42.3983	40.6734	39.2891	38.6642	40.9003	43.3263	41.9492	41.354	41.1554	42.3706
42.6425	42.8782	39.6937	38.6127	38.9302	38.8989	39.7371	41.0269	42.4133	44.3074	43.7526	41.2162	41.0296	42.1053	42.1795	43.9099	43.8159	42.252	40.4687	41.1859	43.5809	43.4113	41.6204	42.2798	45.941	46.7392	44.3091	42.3503	43.0005	43.6881	44.117	42.3837	41.9452	45.0322	46.355	43.9288	40.2891	39.3181	41.2781	41.8051	40.7203	40.2526	39.6403	39.1097	38.969	43.2713	45.5487	44.3254	42.6842	44.0517
45.3766	41.8764	39.7772	42.2534	41.0514	38.695	38.3128	39.003	39.9271	43.6962	45.2236	43.4783	41.8128	40.1948	40.8574	43.3938	42.9677	40.4926	41.652	45.7234	46.1132	43.6859	42.6871	45.3715	47.7764	46.915	42.6167	40.8565	42.9505	43.3391	42.9773	41.2318	39.768	40.782	41.5984	39.9083	39.3723	39.2263	41.6799	45.2249	43.2196	41.2843	41.3291	39.8353	40.8644	44.304	44.841	42.6172	40.9333	42.7162
41.2478	39.5818	43.0116	45.9516	43.1877	40.5172	40.7334	39.6838	39.3709	41.1385	43.8157	44.1414	43.3894	41.6776	42.3175	43.9624	42.9991	41.2136	45.2886	48.6955	48.284	45.2879	44.7731	47.8414	48.3338	45.6215	40.9112	39.9726	41.9493	41.3226	41.4222	39.8343	38.684	38.1594	38.7908	40.9488	44.2264	43.2527	43.3169	46.5946	43.3304	41.3384	41.5163	40.2057	41.5128	43.8094	43.1029	40.7963	39.1965	41.0369
39.4461	39.534	44.1379	45.9283	43.7706	42.6421	44.3661	43.7315	40.9991	41.2156	44.9989	44.7543	42.4063	41.9486	43.405	45.6236	43.3014	42.5957	47.9002	50.2544	49.5683	45.9497	46.3652	49.1422	48.0496	44.0229	41.953	44.0873	43.0413	39.8559	39.5595	39.4417	39.7553	41.1745	41.2324	42.5112	44.7871	44.1502	42.729	43.8453	42.2846	40.4517	39.325	40.2832	44.084	46.0762	46.7027	44.8845	40.7236	40.1938
41.5007	42.3751	44.8558	45.967	43.6987	42.8174	46.0712	47.1182	44.902	44.6906	48.0946	46.7505	41.192	40.7047	42.6061	45.9177	44.3688	44.0535	49.0033	50.5382	48.6586	44.6664	46.3105	48.5791	47.014	44.3385	45.2231	47.3196	44.5055	40.1801	40.5525	39.5951	40.0699	42.2683	42.1857	41.5442	41.2323	40.5821	39.7082	40.4187	40.8003	39.071	39.3273	42.2951	44.029	46.6051	49.2928	49.4892	46.4695	44.1477
42.639	44.4287	45.3234	45.5921	42.3885	41.2508	45.4969	47.0834	46.2538	46.6949	47.3431	46.0672	41.0062	42.3683	44.7645	45.2394	42.6167	40.6994	46.0989	48.0001	45.3895	41.931	43.5179	44.9166	44.7716	44.4644	45.4049	46.2585	42.3127	41.7803	44.8133	42.301	39.7316	41.4664	41.3591	40.5125	42.125	42.0856	40.1967	39.539	39.2149	40.3242	42.4827	41.5065	38.364	40.9075	47.6466	50.14	48.3034	45.6322
42.3366	44.5687	44.5297	42.9714	39.644	39.6447	42.8223	42.8307	42.8783	44.0673	41.7231	41.2766	39.6888	40.6837	42.8442	42.2803	40.7694	38.2154	39.7002	42.3934	42.003	40.2263	39.9422	41.3957	41.6457	41.6738	42.475	42.7478	41.6998	44.8492	47.5135	45.1688	40.7242	40.1593	40.0833	41.1619	44.3702	45.0785	40.9303	39.076	41.0887	44.523	45.9656	42.5784	42.5463	43.2901	46.1827	48.2803	44.9289	41.7608
39.9205	43.271	43.3335	40.1536	38.061	40.5139	41.3752	39.5568	38.398	41.4453	40.7664	38.2429	40.3707	40.2306	38.5967	38.5927	38.197	39.9209	38.8114	38.6656	40.925	39.1105	38.8645	39.0842	38.8186	41.1577	41.8395	42.5602	44.1929	46.7098	47.419	44.8422	40.4624	39.1518	38.7034	40.3258	43.0046	43.0009	40.047	40.7197	43.3621	45.2936	45.6332	44.4422	44.6539	44.5439	45.407	45.5251	40.8903	38.6653
38.7889	41.1408	42.8238	39.8604	39.3974	43.1314	43.0793	41.3398	39.8664	43.5346	43.8197	39.4906	43.4001	45.2777	42.8536	40.0847	37.7727	37.7066	37.3657	38.1524	38.9673	38.121	38.4206	39.7734	42.8088	44.6826	44.3056	44.782	45.1792	45.5258	43.9938	40.3267	39.5443	39.5203	37.8329	39.1531	40.3638	39.8795	39.9513	42.144	42.7596	41.7746	41.8002	43.2664	42.8866	41.9296	41.1705	40.2073	40.0008	41.8919
39.4946	40.483	42.1056	40.017	42.5313	46.7742	44.5876	40.8807	39.2335	42.416	42.0709	39.2843	44.6904	46.5545	44.6023	41.8321	39.8338	38.3158	37.6476	37.95	37.5833	38.0348	39.9678	43.5001	45.3695	45.0972	43.7435	43.5906	41.6179	40.2761	39.0636	39.6861	43.6145	43.6126	39.3243	39.0667	39.2894	38.5059	39.1607	40.744	40.3168	37.7664	39.0452	42.1687	42.2298	42.5234	41.7587	40.1893	42.2007	43.9641
42.3554	42.36	42.6293	40.4563	43.774	47.4853	43.5763	38.5709	38.6136	41.2098	40.4096	39.6088	45.0097	46.088	43.7615	41.8574	41.8608	40.6812	38.9942	38.3228	38.226	39.2505	39.9248	43.1294	44.1315	42.3923	40.0655	39.2849	38.2884	38.1237	38.8252	41.22	45.1178	45.659	41.8563	39.4606	39.7971	39.2123	38.9864	39.3171	39.0316	37.343	38.9211	42.0269	42.7383	43.319	44.0317	44.4876	45.7189	46.0764
42.4325	43.6791	43.979	40.6945	41.8137	45.3508	41.9218	38.7611	40.3209	42.7227	40.8412	41.2653	45.9647	45.5881	42.6952	40.7128	41.2724	42.0212	40.7138	38.7	38.3598	40.0489	40.6097	42.9307	43.9374	41.5006	38.8412	37.9387	38.2935	38.8516	39.5431	40.1614	42.1199	43.4941	40.9003	39.8541	42.0779	40.8314	39.4757	39.2062	38.3281	38.3849	39.4736	42.6488	44.9348	43.2391	41.403	45.5846	45.7196	44.5123
39.3771	41.695	44.5499	42.3456	39.5048	41.7701	40.5545	40.7974	41.8186	43.3199	40.0052	43.4335	47.1606	43.3952	39.8613	39.1059	39.2963	41.0449	41.0807	38.8573	38.6955	40.0461	41.27	43.0278	44.6752	43.2315	40.985	41.357	41.6569	40.1371	41.2727	40.8811	39.3699	39.6633	39.864	43.0627	45.8924	43.2514	39.6078	38.4715	38.8012	41.291	43.5319	45.0629	47.0319	45.0849	40.8454	43.5611	41.893	39.2652
41.0273	40.5609	43.4393	42.6015	38.7935	38.477	38.9961	41.1046	40.0822	39.6549	41.2366	44.9509	44.6826	39.061	37.7112	37.8713	38.4591	40.3344	42.0466	41.2583	39.5502	39.2342	40.2511	41.2094	42.8756	42.4455	42.5354	45.6712	47.2066	44.6233	43.8884	44.347	42.5219	41.8082	44.1343	47.5901	48.0621	44.4809	40.5682	38.5817	40.3038	43.9387	46.765	46.5687	46.2196	46.2329	44.7083	42.4903	39.2398	38.0616
44.613	40.0808	41.4847	41.904	39.1178	37.4395	38.7235	40.4554	38.7837	39.4041	44.0887	43.3024	39.0301	39.1982	40.0234	38.5878	38.754	40.8571	43.199	43.2611	40.5692	38.4993	38.3211	39.2437	40.7777	40.3592	41.3954	46.0708	48.2715	46.5355	45.2242	47.0117	46.9034	46.2028	47.3714	49.1914	47.4909	44.0214	42.286	40.2808	41.6173	43.9316	45.8849	45.4937	42.9578	41.9146	43.7441	43.121	42.0643	41.3561
43.5019	39.4309	40.6444	40.8071	39.36	37.7273	39.4103	40.9076	39.7282	39.972	42.3281	40.6263	39.4838	41.932	41.8831	38.5247	37.4331	38.631	41.3417	41.714	41.6222	40.3043	40.1454	41.4977	41.2868	39.6311	38.6731	44.0195	47.2163	46.7056	45.5815	46.6916	46.9321	46.4265	47.3567	48.8701	46.4696	43.4995	43.6451	40.7877	40.8162	41.3288	43.5187	43.766	41.0939	39.8803	38.8466	41.2092	43.255	43.1505
41.0182	43.1265	42.8828	41.8627	42.2965	40.4058	39.2513	40.4226	39.4765	38.0558	38.0235	39.4644	42.2647	42.3528	40.6979	38.9242	38.7038	39.4829	40.8383	40.1241	43.2573	42.6581	41.9735	42.7498	42.8557	42.0883	39.3064	40.0668	43.6527	45.3674	44.8005	43.8944	43.362	43.2222	45.1819	47.7222	45.774	42.4718	44.3414	40.9385	41.3809	39.5909	42.377	43.3751	40.3047	40.4674	38.8483	39.4844	41.2621	41.9163
43.3525	44.3621	43.4008	44.4199	45.359	43.8079	42.4729	41.6736	40.0087	38.8438	38.0091	40.4818	42.3672	41.3582	39.069	39.7267	40.811	41.4027	41.192	41.2845	44.7522	42.5091	38.674	39.1368	43.528	43.5344	40.7999	39.1869	38.8971	41.9413	43.2109	41.6735	43.8222	46.6868	49.542	51.1035	47.5883	42.4224	42.4936	40.8099	43.0911	39.9983	41.3521	41.9829	39.2413	40.828	41.8618	39.7335	39.5192	38.6428
44.4774	42.4341	42.1807	44.2346	45.1538	44.6102	44.1093	42.5334	40.999	40.7777	40.4593	41.2987	41.4991	40.8349	39.4018	40.0494	40.0132	38.9707	39.1661	43.4995	45.8503	44.8348	42.5017	39.2313	42.9414	42.6433	40.7475	40.5311	39.0465	40.1611	42.0916	43.4436	49.846	53.1609	54.7635	54.8659	50.5672	44.1483	41.2282	43.3933	43.885	40.4119	39.1179	40.2182	39.3946	41.9039	43.9507	41.1201	39.681	38.2981
43.7287	42.6759	42.1837	42.2861	41.9465	42.8395	44.5709	43.1163	41.8579	41.7602	40.3626	39.6397	40.726	41.7313	41.1381	39.6141	38.693	37.7763	40.5927	47.107	49.7716	49.1576	45.463	40.0337	41.6296	41.0188	39.3938	40.4869	40.0867	40.3769	42.8681	48.4137	53.9901	56.4381	57.1692	56.6146	53.2658	48.2493	47.3255	48.1078	44.8444	41.3431	40.1167	41.6118	42.9479	42.8717	41.2848	39.8994	39.4917	39.9913
41.8634	41.3464	41.0059	39.7095	38.4595	40.3768	42.8785	41.881	41.4607	42.3521	40.4281	38.5567	40.2353	44.6594	43.8664	39.663	39.9137	42.2155	44.0787	49.2112	51.9818	49.9025	43.3292	38.7857	39.7379	39.2491	40.4944	43.3648	42.6889	42.1921	45.2286	49.9075	55.0267	57.5631	58.0767	57.3895	54.8676	51.2986	51.0843	50.2603	46.9393	43.6489	42.0791	42.6557	43.8781	42.7783	40.9175	40.2109	39.0232	41.7956
42.2742	39.7203	41.2967	40.6945	41.2468	43.3376	41.5419	39.3066	41.0531	44.5352	43.8973	40.3058	40.5634	46.5263	45.4475	41.8026	44.7092	47.1469	45.6252	46.6813	49.3495	46.338	40.1843	38.7117	40.1138	40.5453	43.7508	45.9961	44.2784	42.7226	44.583	49.626	55.4089	57.7811	57.5939	56.526	54.4578	51.9771	51.161	48.8418	47.3771	44.8885	44.1097	45.1568	42.574	40.942	41.3121	40.293	39.4111	43.2851
46.3206	45.7039	44.5279	43.5639	45.2537	46.1407	42.5196	42.0697	44.2778	46.1425	44.4255	39.29	40.4987	44.3406	43.7593	43.5128	45.3444	45.9813	45.2284	42.4925	42.624	41.0767	40.6079	41.3481	40.3046	41.2973	43.6933	44.0476	42.3851	43.7456	47.5318	52.1069	55.7458	56.8698	55.8413	54.5685	53.3269	51.876	49.8264	46.5646	45.9698	45.6127	44.9926	46.6486	43.3833	40.5851	40.8966	41.9419	42.7585	43.4514
46.5213	47.141	44.9929	44.5151	46.364	46.0847	42.7797	43.4291	46.673	46.5038	42.9541	39.4833	40.7177	40.6107	42.917	44.7305	43.2567	43.7031	45.7339	42.6571	40.5743	39.6149	42.2306	44.2143	40.224	39.0858	40.6673	40.7359	41.7099	45.8201	50.4865	53.2254	54.4574	54.3594	53.6873	53.2722	52.3921	51.3329	49.0466	45.6505	45.9079	46.3356	44.8898	46.1854	44.0983	41.0938	40.7616	41.275	42.5435	42.8619
43.9077	45.216	45.9679	46.6124	45.0552	43.8381	42.0663	42.3677	45.5727	46.6785	43.3571	41.4177	42.6086	41.1579	43.2374	45.1506	42.7803	43.7655	45.1051	44.0423	44.1712	41.8015	44.2566	46.085	41.5834	39.9771	38.8914	40.4768	43.1247	46.6587	50.584	52.1124	51.7083	51.3202	51.3878	51.1534	50.5309	50.3837	48.9958	46.1978	44.651	44.2671	44.138	44.9995	44.5224	42.9879	41.6402	40.1453	40.7494	42.4354
41.8904	42.7691	47.575	48.3664	43.8257	41.4497	42.4324	42.0221	42.9173	45.4685	45.3154	43.3161	44.1497	44.2716	43.0357	43.3858	42.9166	43.1006	45.1724	49.6771	50.0204	45.3094	45.1001	44.3953	41.3106	41.0959	40.4288	43.5681	46.1195	48.0966	49.7099	49.8222	49.2068	49.2454	49.4794	48.8198	48.5292	49.1352	48.5357	46.7928	44.4149	42.7036	42.6914	43.0839	42.4606	42.2896	41.3734	39.3965	39.4994	41.9968
43.4209	41.3499	43.4899	44.9856	43.483	41.0154	42.0398	41.4182	42.0775	43.0151	44.9593	44.2977	44.5348	47.9753	46.3492	42.9623	44.5593	46.767	49.2714	52.6075	52.6298	47.2598	43.4224	41.3808	41.0501	42.0148	42.0493	45.6606	45.7558	46.946	47.6405	47.3518	47.4475	47.7042	48.0976	48.2332	47.7331	47.9997	47.6643	47.6076	45.4189	42.973	41.4546	41.526	41.0622	40.464	40.0412	38.23	38.2859	41.8223
47.237	44.1149	41.3175	41.5204	42.1581	40.3469	40.8484	40.3293	42.6491	42.0555	43.006	45.1483	45.274	49.4753	50.9213	48.6004	48.8198	49.9266	50.8735	52.6103	51.7482	46.8971	43.137	41.6043	42.6871	41.9029	43.1046	48.0983	45.3282	43.1696	44.2814	44.49	45.3529	45.9376	47.4059	48.1283	47.9586	47.7125	47.7841	47.411	45.0945	43.9323	43.5915	42.6353	41.183	40.3411	40.511	38.4268	38.6513	41.6913
49.3373	48.1436	45.7895	42.7803	41.1236	40.8776	40.6314	42.0085	44.1612	42.7949	43.5656	45.7319	47.0549	50.0637	52.9947	53.3854	52.9116	51.9141	51.312	51.5908	50.0619	46.1678	43.93	43.3053	44.8194	42.4743	43.5817	48.1503	45.3292	42.6879	43.8455	43.6705	44.3865	45.6622	47.8508	48.8412	48.4224	48.2164	47.295	46.0171	46.2215	47.7477	49.0251	47.7296	43.9153	40.5179	39.1637	39.3707	41.6226	40.8863
49.5144	48.664	47.6256	45.8695	45.4944	45.564	44.5411	46.0087	47.2827	45.8398	46.1219	47.6407	49.2757	50.9236	53.1217	54.3193	53.5432	51.9575	50.9768	50.3087	48.8393	45.9281	43.1692	44.5045	46.7452	45.5764	44.2619	44.247	42.8971	45.5098	45.9185	45.4605	46.1802	46.9127	48.472	49.418	48.6269	47.7805	47.2401	47.8325	49.8271	51.2784	52.3592	50.8914	46.5928	43.0423	41.6217	43.6597	45.5545	41.9743
48.4306	48.0197	48.5237	49.8417	50.6124	50.0118	49.145	49.2559	50.2704	50.1874	49.5059	49.7169	50.3057	51.2519	51.7472	52.1039	51.0654	49.0841	48.0728	47.7726	46.0109	43.6952	43.4449	45.5916	46.992	47.2226	46.8754	44.2749	42.2296	47.1852	46.451	46.8884	47.7185	48.5535	49.48	50.1245	48.9718	47.9336	48.7621	51.1397	52.3472	52.2588	52.4403	50.2995	44.2287	43.7121	46.628	47.6874	46.758	42.5816
48.1039	49.106	50.814	52.7238	52.6605	51.9391	51.2329	50.6255	51.0945	51.8287	51.5	50.4275	49.3897	48.9756	48.4403	48.3522	47.3586	45.9691	46.4952	48.7224	46.844	45.293	47.8563	48.706	48.4922	48.9845	50.3327	47.8886	44.2859	47.1604	45.8836	47.5258	47.9209	49.6109	50.3749	50.5335	50.0366	49.6309	50.7178	52.6809	52.2522	50.6611	50.452	49.1271	43.1881	41.0877	46.8727	48.3687	45.9675	43.2093
48.0349	49.8144	51.4663	52.953	52.4955	51.4098	50.2996	50.053	49.6919	50.3878	50.2323	48.957	47.7729	47.2313	47.2004	46.8178	46.0669	46.2587	47.4847	49.7323	49.9111	49.7819	51.4957	50.9274	50.1311	50.8728	52.5817	50.6909	46.3758	44.6528	45.9259	49.9247	49.3049	49.7764	51.3228	52.4437	52.3935	51.7964	51.6197	52.7788	52.1851	49.862	48.6852	47.8269	44.5715	41.0615	45.5598	48.6975	45.0294	43.761
48.3455	49.3485	49.4907	50.0306	49.6024	49.1885	46.9548	46.562	47.6227	47.7508	47.4987	47.4842	48.6829	49.6929	48.8395	47.9988	48.5052	49.9113	51.2597	51.3856	51.3893	51.8278	52.7141	51.1708	49.3724	50.4348	52.7186	51.9499	48.846	46.2256	48.7678	51.9137	51.7076	51.0609	52.5435	53.9741	54.0746	53.7218	52.3368	51.3747	50.9031	49.4754	47.2983	45.7825	45.2682	43.2986	44.323	47.7505	42.9008	41.9856
47.9791	48.3141	46.9167	46.5371	47.0422	47.4414	45.0041	44.0391	46.868	47.8677	47.0327	46.4799	48.2333	49.3241	48.2826	48.767	51.5003	54.1004	55.7525	54.9137	52.9274	51.9538	51.8367	49.9853	47.1599	48.4951	52.0534	51.882	50.2588	48.9418	49.4872	51.1283	51.9727	51.9566	53.3555	54.6591	54.656	54.6494	52.9129	49.6322	48.898	48.5167	46.5428	44.6632	46.4028	44.4181	43.0799	43.1176	41.1189	44.4039
47.3897	47.1432	47.9258	48.6147	48.8436	48.4947	46.9544	46.2373	48.5776	49.2351	47.5667	46.0136	47.4027	47.6734	48.1542	50.0379	52.9008	55.5702	57.3046	56.5248	53.7643	50.5524	48.8035	47.494	45.4181	46.4562	49.8201	48.2465	45.7926	45.6979	46.9378	48.8736	50.0818	51.3426	52.8764	53.4846	53.2985	53.5496	51.8318	49.5435	50.2007	49.3761	46.6055	46.5668	48.5146	45.1895	44.8738	45.1974	44.016	47.67
48.5204	49.4653	51.3052	52.4012	52.057	50.1658	48.643	48.4209	49.9363	49.8047	48.0736	47.5867	49.2427	49.554	49.1403	50.2252	51.5255	53.5414	54.9018	54.1914	52.3905	49.5905	46.2345	44.9	43.6051	43.544	44.1982	42.399	42.9424	44.4445	47.1942	49.6126	50.885	52.3333	53.0963	51.9928	50.8908	50.3533	48.7647	49.4573	51.4411	49.8803	47.9056	48.8543	49.8875	46.7442	47.4972	48.6354	46.143	49.4432
49.7491	51.2991	52.9981	54.4844	54.517	52.1546	50.3938	50.2534	51.0896	49.8332	48.4216	48.7279	50.204	50.7655	49.9269	49.0881	48.4609	48.8342	49.3888	49.0319	49.2208	48.2842	45.7436	44.8957	44.6765	43.1582	41.6917	41.4222	44.6553	47.3682	48.6589	49.3634	51.2153	53.6678	53.3228	51.1592	48.288	46.4954	46.5821	49.2553	51.0659	49.2197	48.4075	50.1748	50.2819	49.1524	50.5457	49.6743	46.2035	49.5786
50.2968	51.2624	53.6287	55.2457	55.6861	53.7936	51.4552	50.697	51.9012	50.5899	48.9703	50.0545	51.303	51.2317	50.3316	48.5185	46.4206	47.1456	48.7716	47.6402	45.1509	47.973	46.9003	46.1925	46.3271	45.9144	45.6156	43.9074	43.2641	44.8143	45.4225	45.1881	48.9034	52.7696	51.5897	48.4763	46.33	45.2988	45.6747	46.4256	48.0934	48.0193	46.7945	48.9398	49.5661	48.7295	48.7249	46.5984	43.1585	46.3762
49.1147	50.6265	53.4769	55.4346	55.9575	54.2873	51.9362	50.4	51.8631	51.9348	50.6936	52.3211	54.1137	53.3619	51.4823	48.3006	46.0464	48.1059	50.3816	50.4915	44.7251	46.6989	47.0576	46.226	47.6473	47.9588	47.5394	46.2956	44.4586	41.5097	42.3007	42.2636	44.862	47.479	46.8018	44.5782	44.4659	43.7819	44.3012	43.2646	42.1887	43.5654	43.5639	46.7461	46.5416	43.7197	42.0887	40.763	39.8201	41.9444
49.4224	50.5704	52.7746	54.1877	54.4653	52.7645	51.2916	51.028	50.7566	50.7467	51.2845	52.8596	54.5423	53.2194	49.8859	46.3116	44.7061	45.8244	48.3251	48.9713	43.4807	45.0741	46.7105	46.5141	48.0486	47.2726	44.0584	42.2894	42.2213	40.2714	41.8619	42.5908	43.0892	43.4164	43.5358	43.8314	44.2322	44.5942	43.9048	42.4081	41.0958	40.6979	41.3265	43.5606	41.6571	39.1053	41.7461	43.7912	41.4898	41.5806
49.182	49.2483	50.661	50.2877	49.9505	49.2975	49.4189	51.8016	49.6228	46.8511	48.0173	49.4052	51.0143	49.588	46.1767	45.0664	45.7851	44.9801	44.3465	44.3957	42.4627	47.0712	47.1678	45.755	46.2246	44.5765	41.4566	39.5221	39.1332	40.4596	42.2303	44.0951	45.7155	45.6123	43.8402	43.8378	43.6545	44.1964	44.4566	43.1868	42.7767	41.93	40.6054	40.0882	39.018	41.2506	44.2292	43.3717	41.2843	42.2732
46.3445	45.9248	46.3701	45.5373	45.4461	45.8936	47.367	50.0066	48.0001	43.9721	43.9463	45.1049	46.2666	46.2497	45.8701	46.7267	46.5664	45.9624	43.7664	42.0494	44.0223	47.5497	45.9017	42.0156	41.274	41.2622	41.7105	42.0967	40.5905	40.2267	41.1604	42.7446	44.4101	44.7915	43.6861	43.3809	43.4983	43.9876	44.9577	44.5932	44.1026	43.031	40.5855	39.3747	40.4678	43.4103	42.9667	39.5274	40.7931	43.4861
47.6902	45.6455	45.3802	47.2585	48.297	47.0596	45.7522	45.772	45.4307	45.1986	45.2877	45.4008	45.4222	46.3482	47.574	46.2589	43.42	44.7076	45.9692	43.0871	43.124	44.2911	45.0148	43.1711	40.1985	39.5952	40.3519	42.1701	42.1292	41.0602	42.6915	44.5243	44.7877	44.7026	44.8676	45.8425	46.7618	46.1555	45.2539	44.273	42.9241	41.5238	39.9633	39.8121	41.6356	43.6052	41.4797	38.3217	41.2353	44.1453
49.7406	46.7033	46.317	48.5035	49.6453	48.6267	45.3083	43.1046	43.5949	45.8392	46.6094	44.8577	44.0527	46.0957	47.8122	43.7891	39.5794	42.0879	45.7037	45.3461	43.1762	42.159	45.598	48.0837	45.4546	41.1372	39.6296	40.0211	41.3635	42.5765	46.3175	48.7815	48.4342	46.5679	45.7093	47.3546	47.9406	46.3519	43.7928	43.0609	42.5147	41.1725	39.3471	39.0881	39.6303	40.6804	39.6254	38.5024	39.452	40.1812
45.4271	43.8244	43.9268	45.5991	47.3011	47.04	45.1009	42.666	42.2419	43.8768	44.0721	41.8699	41.73	45.1454	48.3488	45.0615	39.6175	40.1355	43.2328	45.331	44.6563	43.2118	45.1523	47.7457	46.7512	42.1173	40.3106	38.658	40.2915	43.4837	47.6306	49.6821	48.995	45.4277	43.2507	45.3872	44.9587	42.5888	41.538	41.8949	42.82	41.5154	39.3149	41.0589	40.7978	40.2115	38.649	38.5861	38.8168	39.4568
41.8427	43.3657	43.1452	42.3517	43.3611	43.7307	43.8328	42.719	41.5215	42.5799	43.824	41.8664	41.4862	45.9941	48.9529	45.8662	40.3858	40.1242	40.8828	44.0575	46.0259	44.7877	43.9756	45.7422	45.7212	41.6157	40.2309	39.0104	39.3281	42.3111	45.8648	47.7003	46.6444	42.6665	41.4276	43.9287	43.4448	40.2811	39.8745	41.0619	40.2961	39.3195	39.6014	42.0979	41.5252	40.9845	38.8184	40.1767	42.0461	43.476
44.3916	44.805	43.3189	41.0677	41.0904	41.471	42.3097	43.4204	43.0417	44.6403	46.8946	44.7009	42.394	46.2345	47.3439	43.1603	40.9141	41.4719	40.8973	43.7284	45.8585	44.674	43.1217	43.8389	43.4621	40.7323	40.3466	40.4636	38.943	39.2525	40.3802	42.2482	43.6006	41.3707	41.1688	43.8446	43.4389	40.0686	39.4599	39.7749	39.0606	37.7239	38.2642	38.5459	38.3176	38.5235	39.0681	41.0771	41.3148	42.8332
43.0377	41.3541	41.4802	41.8823	42.6746	42.3736	41.8174	43.076	44.3643	47.0158	48.7731	46.2953	42.3716	43.9938	43.9608	41.4348	42.6833	42.1869	40.7444	42.0473	42.9496	43.4064	44.2468	43.8433	40.5767	38.2906	38.8176	40.4183	38.6691	37.9934	39.3227	38.5287	40.6812	39.8867	39.6318	41.2719	41.1757	39.757	39.7386	38.9344	39.0068	38.5744	40.0133	41.1766	41.0763	40.953	40.2721	38.5408	37.8873	39.9877
40.7517	40.6074	41.4365	43.0774	44.0857	43.5335	41.702	41.5879	42.5068	44.9463	46.9294	44.8909	41.9033	41.4252	42.0101	41.8535	42.6896	41.9407	40.3812	39.3354	39.3979	43.5869	45.6376	44.0601	41.5625	41.4001	38.3321	38.5515	39.7862	39.2152	40.9793	39.8327	39.3793	38.8328	38.9095	40.0187	40.4861	41.7656	40.6189	38.7562	38.6815	38.2694	41.6125	45.0949	45.9047	45.115	42.2295	37.9352	37.6791	38.0861
44.4216	43.3016	41.4637	42.5519	43.3962	43.3222	41.6803	40.5455	40.0289	41.1487	42.2702	42.0918	42.0637	40.3979	40.1779	41.7243	41.3244	39.8876	39.6639	39.7484	40.9454	44.2778	44.4467	42.2277	42.9296	44.7276	40.5578	38.3519	41.1856	40.0782	39.8301	40.4796	39.5478	39.0463	39.8449	40.365	40.9781	43.0583	41.4369	39.2301	39.4306	37.9328	39.2371	44.2364	47.3692	46.9463	43.0445	39.1638	38.2004	37.3981
44.454	43.0228	41.0663	40.9792	42.2788	42.8363	41.7775	40.4536	40.0468	40.9589	40.8535	40.7049	41.8079	39.9494	38.3949	38.4387	38.851	38.4918	38.6595	40.14	41.6221	42.4068	40.5857	39.4837	42.1268	43.6923	39.5135	38.073	40.5508	41.9531	40.9694	39.8962	38.8489	38.5539	39.1503	39.5793	40.5821	41.4896	40.7863	39.3671	39.4943	39.2161	38.185	40.2319	44.3607	44.9742	41.0499	38.4326	37.7525	36.8303
41.8859	42.8121	43.449	43.1634	43.5091	43.8975	42.7882	40.2207	40.2593	40.7668	40.0685	40.1569	41.1221	39.725	39.4964	39.8041	39.0766	38.0622	37.7025	38.4012	37.9864	37.8229	37.9631	37.5412	40.4667	42.0428	39.0155	38.6574	41.0718	42.6418	42.9527	40.2421	38.2392	38.6835	38.6681	38.962	39.2284	39.0164	39.0239	38.8373	38.8923	39.7862	39.2736	38.7617	39.2242	39.8807	37.8243	37.4578	36.3367	37.1782
41.3234	43.8764	46.1349	46.2627	44.702	43.2426	42.5416	40.41	39.3432	39.4745	39.0948	39.2647	38.8589	38.429	39.8491	43.1344	43.356	39.7684	38.6298	38.9856	37.4605	38.3679	39.8096	37.9033	39.8468	40.4983	38.5328	40.0172	42.6916	43.3856	42.518	40.2444	40.0377	40.6546	38.9579	38.578	39.4665	38.3226	37.8708	38.2289	37.7139	38.0624	38.6491	38.8939	38.4958	38.0754	37.3102	37.1746	36.5358	37.6577
42.0697	43.1831	45.7076	45.0928	42.1923	40.3242	40.7121	39.8473	39.2761	38.9059	38.3875	38.3286	37.8642	38.7198	38.4283	41.438	44.0211	40.9699	39.4137	41.0668	40.433	40.0981	41.5023	40.5963	40.5447	39.8346	38.0405	39.9322	42.5176	42.406	39.4046	38.2949	41.0754	41.8104	40.2177	38.775	38.9391	38.2508	38.1127	38.0533	36.9813	36.4009	37.3656	37.4736	37.5832	37.5365	37.8658	39.9101	39.6921	36.8235
41.6671	40.8659	41.2954	41.0573	40.3852	41.0626	40.2519	39.2813	40.5714	40.9339	39.3719	39.1908	39.6248	40.667	39.5614	39.817	41.5983	40.5147	38.4919	40.3632	39.9276	37.387	40.3616	40.6893	39.8863	40.3021	39.2155	39.3576	40.2352	39.2132	37.8606	39.2297	41.7258	42.7257	40.5157	39.3702	39.6565	40.4331	39.2953	37.8099	37.7052	36.1457	36.2216	36.8646	38.1152	38.2079	37.7902	40.318	40.4467	37.6914
43.1479	42.1117	39.6837	39.9038	41.6626	43.5464	42.1713	39.0125	40.6502	41.8439	39.9882	39.5438	39.4039	39.2587	39.176	39.2596	39.9484	39.745	38.7049	39.2957	39.5328	38.5079	38.8748	38.4496	37.8828	40.6547	41.734	40.8817	39.9797	38.1413	37.7557	39.6328	40.5963	40.6693	39.1772	40.6056	40.9214	40.961	39.2622	37.9328	37.8182	37.3376	36.8194	39.3336	42.7517	40.9015	37.0801	37.8803	38.2577	38.088
44.3328	43.2217	40.8484	39.8836	40.4681	41.6863	40.6555	38.5964	40.0085	41.1934	40.2311	39.3777	40.0451	39.5977	38.6997	39.7028	40.0285	39.5102	38.9062	39.2636	40.3976	40.6008	37.889	35.9441	36.6224	40.7951	44.4444	43.9607	41.514	38.7166	37.4379	38.1691	37.98	38.0674	38.9721	40.5266	40.5588	39.9433	38.3075	38.3918	39.5055	40.1307	38.086	40.5069	45.2595	42.6154	36.6489	37.1684	38.4247	41.5925
41.2713	40.3024	40.4594	39.0757	38.8287	38.8262	38.4244	39.3134	40.6233	40.9327	40.2624	39.6661	41.3902	43.2213	41.339	39.205	38.8849	38.6121	38.5311	39.6826	40.4312	39.5531	37.485	36.6273	36.685	39.7469	44.514	44.1574	41.9396	39.7545	38.4895	38.6036	38.8046	39.3103	39.483	39.7638	39.0966	38.6209	37.8372	37.6385	39.5911	40.5935	38.7261	39.8131	44.1013	41.7713	35.9757	37.2164	39.878	44.6233
39.7539	38.8473	40.4726	40.252	41.2807	42.3655	42.0053	42.0069	41.2144	40.6315	40.6867	40.6269	43.1006	46.0338	45.5424	41.4167	38.3781	38.1795	39.9675	42.0085	41.6121	40.6472	39.8088	38.685	37.3509	37.6494	40.9458	40.8072	40.8909	40.5833	38.4408	38.9536	40.7282	40.7066	38.6114	38.2099	39.0299	39.0105	37.8735	37.5093	37.6133	38.2867	37.9147	38.6732	41.5568	39.7819	36.7386	37.9871	38.7343	44.3066
40.9314	39.6451	39.5733	39.7139	41.8297	43.8175	43.0332	42.0876	40.6111	39.9924	41.4436	43.0853	44.8099	46.8844	46.7258	43.1851	39.509	38.6069	41.0584	42.9761	42.4178	41.8796	41.5742	41.6709	40.7441	39.1293	39.1736	39.5593	41.6715	41.2853	38.2974	37.8247	39.9323	40.981	38.9258	37.4632	38.8947	40.1345	38.3893	39.3711	39.0804	38.5056	38.5265	39.5633	40.8844	39.7302	37.1724	37.7767	38.0094	40.548
41.7111	40.4588	38.2471	37.9698	39.9519	41.8413	40.9859	40.095	39.7781	40.4269	41.1966	42.7981	44.0139	45.0182	43.9102	40.9423	39.5891	39.0122	39.908	40.6974	41.8113	42.4583	42.1617	42.8689	44.8676	44.5912	43.098	42.805	42.9043	40.7715	39.9278	39.3289	38.9772	40.031	40.9707	39.3013	38.5808	40.5559	39.1555	41.79	43.684	42.8664	41.6608	41.6202	41.6851	40.9535	38.2198	37.8431	39.0219	38.2089
44.2551	41.5414	38.7199	38.3026	39.2867	40.594	39.3203	38.5628	39.5167	40.6192	40.8733	40.9107	41.8033	43.1305	41.89	39.5194	38.7299	38.4141	38.0799	38.8675	41.6167	43.6647	42.8271	42.3918	44.5949	46.0051	44.8563	44.0942	42.19	39.0723	41.099	41.788	40.1732	39.166	41.173	40.9792	38.3779	39.5801	39.8504	43.0662	45.2376	44.6154	42.1314	41.2501	40.568	40.1168	39.2214	38.172	39.1662	39.1908
44.9686	42.0299	39.4924	39.8797	41.2372	40.5404	38.455	38.4285	39.4226	40.4218	40.8698	40.8928	42.0573	43.8412	43.3781	40.905	38.512	37.8853	38.1279	39.0636	41.4666	43.7446	43.2545	41.1715	42.3671	44.6193	43.7136	42.6968	40.891	37.5721	38.7235	41.3647	40.058	38.3132	40.1452	41.332	38.7148	38.7912	39.6674	41.9223	43.1884	41.8958	39.2696	38.3663	37.7643	37.4657	38.1778	37.4486	37.6419	38.569
42.3935	41.4783	40.119	41.1361	42.9862	41.3332	38.9715	38.4973	38.3519	39.6551	41.0893	42.3423	43.8763	45.013	44.5643	41.7208	38.4087	38.1052	39.2907	40.5418	42.0218	42.9365	42.3813	40.663	42.0255	44.294	42.7257	41.3107	41.7532	39.6933	39.4845	42.4606	41.5619	39.2425	40.428	41.8827	39.8934	39.2749	39.0081	39.5987	39.259	37.8268	37.306	37.2819	37.1192	37.8417	36.7033	35.8774	36.7798	36.8406
39.8467	40.6062	40.8439	41.4526	41.9925	40.775	38.6571	37.7444	37.4848	38.5434	41.0871	42.5631	43.0516	42.8932	42.4897	40.4175	37.8595	37.9543	40.2235	43.0526	42.1978	40.7848	39.9461	40.2757	42.5035	43.7002	41.5168	40.59	42.9945	42.9416	41.6652	43.1444	43.1985	40.2836	40.5918	42.8308	40.885	39.4556	38.8719	38.2638	38.203	38.9128	40.0027	38.4512	36.8743	37.8309	37.2649	36.551	36.6664	37.2865
38.3182	38.7748	39.734	40.1978	39.8021	39.338	39.3701	39.7201	39.4129	40.3259	42.6275	44.0834	41.9283	39.1703	41.1143	42.0906	40.992	38.678	40.4398	45.1881	41.7798	38.5358	38.4632	38.7848	40.4595	40.894	39.5004	39.4666	42.3145	43.0855	39.7898	39.2338	40.8842	39.6418	39.8455	42.3958	41.0538	38.6856	38.5388	38.2447	39.3334	41.786	42.256	39.4488	37.2952	37.3645	38.253	36.9068	37.0645	37.8003
37.4792	37.8203	37.8922	38.9278	40.4991	40.5006	41.0922	42.6867	42.955	43.289	44.7761	46.0927	43.9389	39.7588	42.4407	45.9476	44.2312	39.4657	41.3781	45.8943	41.1176	38.9011	38.2977	36.8476	39.1372	39.729	39.0326	39.4351	40.1251	40.66	40.0658	38.8943	38.1548	37.8719	38.4816	41.0675	40.857	38.4239	38.4914	38.4333	39.3169	41.7466	40.9922	38.5672	37.7642	37.1886	37.7804	36.7842	36.737	37.2136
37.9413	36.836	36.8209	38.6451	41.4585	41.7683	41.7454	43.2608	43.954	44.3051	44.4548	44.9748	43.352	40.1336	44.3997	47.4833	44.167	39.1461	41.9829	44.6954	40.251	38.7846	37.9701	37.1484	39.9263	39.7891	39.4561	40.7122	38.4284	39.802	43.7694	43.0687	39.2623	37.972	38.0208	39.9557	41.0669	39.3819	38.0621	38.1704	38.1593	39.1067	38.8303	37.8757	37.5411	37.0893	37.9971	37.3473	36.6144	36.891
40.247	37.3346	37.8698	39.3105	41.3875	43.0617	43.8228	43.5173	42.982	42.6684	41.8683	42.1495	40.7805	40.3837	45.1628	46.5964	41.9019	38.489	41.0018	41.774	39.3885	37.5882	37.3638	37.4919	39.5674	40.5307	40.3207	41.5349	38.0428	39.3008	44.457	43.9898	40.729	38.2407	38.5785	38.7888	40.3572	40.1948	38.8848	37.438	38.0389	37.6304	38.4882	38.2313	36.8628	36.8091	38.4187	37.6761	38.1867	39.4183
39.5743	38.6262	38.8744	39.3127	40.2539	42.0024	42.7116	42.0456	40.716	39.0721	38.8972	40.2206	39.6432	39.6644	44.6692	44.7708	39.599	38.5498	40.1956	39.3477	38.3388	37.0967	36.678	36.4624	39.4962	41.8353	40.6245	40.3531	38.2052	37.4058	40.0754	40.3674	39.3344	38.2638	38.3754	38.7196	39.2646	40.6192	39.7393	38.6213	38.7936	38.7419	39.6629	38.7473	37.1956	36.2938	38.1302	38.162	38.5185	40.2384
39.0121	38.8287	39.3016	40.8535	41.9686	40.2522	38.972	39.2003	39.687	40.1385	39.7913	40.3841	39.8476	38.9509	42.3723	41.4962	37.8392	39.0655	40.2753	38.3616	36.6995	37.5085	36.6768	36.6106	40.5363	43.8349	41.9313	39.5287	38.5019	37.5733	38.1452	40.0148	38.478	38.3048	38.2648	39.3224	39.7495	40.1581	40.3014	41.5527	41.6215	41.1279	41.1732	39.6992	38.0484	37.9468	37.8289	38.4884	38.1271	37.9481
39.9726	39.7164	40.1581	41.8386	43.2388	40.7578	38.13	38.9718	40.3565	42.0792	42.6594	43.3936	43.2477	41.9853	41.4638	39.2037	37.5035	38.3974	39.8617	38.4795	36.9296	37.2845	36.608	37.3065	41.4856	44.279	42.009	38.4661	37.434	38.6392	39.3674	42.5645	42.116	39.289	38.577	39.8795	39.6921	39.4402	40.0755	42.7832	43.9541	42.8268	41.3671	39.158	38.7513	38.6334	37.1783	38.5021	37.889	37.4007
39.9439	38.9665	39.5946	40.6968	41.5279	40.7709	38.3854	38.8593	39.919	41.7804	44.2926	45.8053	46.0254	45.9272	44.3333	40.6064	38.3578	37.7292	39.6805	40.3165	37.8176	37.088	37.5385	38.2126	40.1633	41.5078	39.8178	37.287	36.7452	37.9654	38.5426	40.0426	41.7385	40.0003	38.8001	39.1493	38.5997	38.8248	39.9527	42.5369	44.5451	43.4834	40.6184	37.938	37.2778	36.9299	36.217	37.6555	37.6681	39.6806
41.7849	40.6097	38.7288	38.9203	39.5975	39.8509	38.0293	37.6458	38.0807	40.1893	43.156	43.9057	44.817	45.6803	44.4769	40.8964	39.2107	38.1265	40.4635	43.4278	40.996	39.5394	40.8581	40.5944	39.4234	38.862	38.9351	37.7299	37.4377	37.7285	39.2414	38.8885	39.6228	40.607	38.9198	38.3676	37.8889	38.2004	39.0343	40.1808	42.4199	42.5919	38.9646	37.6914	38.5431	36.9368	36.4013	36.1895	36.666	38.6094
44.005	42.2527	38.8292	37.9993	38.1456	38.5308	38.1247	37.4732	37.4246	38.2931	39.659	39.41	40.4733	42.3334	42.7029	40.6407	40.0014	39.2729	40.448	43.3835	42.1595	40.5431	41.9907	41.4642	39.3895	39.1783	38.9818	39.0426	39.4827	38.0099	39.7287	40.444	38.3783	39.5909	38.9881	39.4175	38.1538	38.2087	37.5413	37.3791	39.1705	40.1764	37.7943	39.8519	41.3621	37.8766	36.5051	37.6202	37.8961	37.9939
42.5311	39.528	37.6431	37.7198	38.5511	38.2329	38.8338	38.6579	39.0525	38.5607	38.2659	39.2937	39.1883	39.9557	41.8017	41.8807	41.065	39.9601	39.3481	40.0985	39.3431	38.4654	40.1025	40.3325	37.5583	38.0329	38.0571	40.588	41.0405	38.3714	37.9124	40.3181	38.435	38.3456	38.9413	39.3876	38.9179	40.2468	40.155	39.5597	39.5753	39.0854	39.2707	42.1769	41.3292	37.4817	38.3713	40.6976	40.4817	39.5564
40.0292	37.5261	39.3449	39.1954	40.3559	39.4195	39.8801	39.5405	40.1541	40.1256	39.3624	41.1626	40.8745	39.5399	40.0023	40.7108	40.3477	39.3439	38.4596	37.4892	37.127	37.5256	38.8207	39.6894	37.5412	37.1886	37.8224	42.0679	42.5995	39.1212	37.0229	38.7067	38.2998	37.9939	39.0389	38.8012	38.0537	40.8102	42.8791	42.3838	40.9874	39.2579	41.4032	43.3112	40.1369	36.7468	39.7769	40.6532	38.6699	39.6097
39.2805	38.0579	41.8541	41.3483	42.1515	41.6069	40.9129	38.6993	38.5889	40.0288	40.4833	42.3296	41.6327	39.1072	37.7155	37.9315	38.6564	39.7164	39.4849	37.7879	37.2694	38.5032	38.7559	39.0688	39.4071	38.7317	38.4169	42.9438	43.8419	40.2129	39.2024	42.5065	41.9419	39.0731	39.5264	40.5185	38.2453	39.7056	42.2357	41.8056	40.686	40.0551	42.9042	43.2541	39.5155	37.1031	39.5739	39.873	37.3511	37.0312
40.1067	37.6128	40.4684	39.8567	40.6739	41.1471	39.4468	37.5516	38.0453	39.6773	41.4759	43.2111	41.8492	39.6725	38.1069	36.9813	37.8326	39.8273	40.3012	38.3988	37.3556	38.6762	38.8872	38.1996	39.9108	40.9732	40.8779	43.6667	44.4653	41.1918	41.2128	46.4067	46.5605	40.5101	39.0266	40.923	38.8434	38.4586	40.4403	39.6816	39.0085	40.4575	42.1524	41.0499	37.9105	38.1284	39.531	41.1149	41.4338	38.7681
41.967	37.7811	38.1508	38.1145	38.4592	39.1962	38.4619	38.4907	38.4263	38.8948	40.8401	41.886	40.7814	40.5217	40.0327	38.1368	38.0247	38.6421	38.9719	38.4409	38.013	38.3765	39.643	40.1689	42.1344	44.55	44.5622	44.1268	44.3437	41.8161	41.9516	45.9736	46.7774	41.4099	38.1656	40.1217	39.2854	37.7149	38.7386	39.0071	38.7514	39.6365	39.1965	37.8336	37.108	38.7645	39.5379	41.5539	43.7916	42.7552
43.1488	39.5286	37.9473	37.8093	38.7376	38.4326	38.4141	38.3704	37.9005	38.4907	38.8281	39.3445	40.404	41.5128	41.2689	39.5489	38.6994	37.8328	37.9792	39.0533	38.2805	38.1093	40.8004	43.668	46.2964	48.4933	47.2672	44.8523	43.8714	41.8037	41.086	42.6194	43.8539	40.9409	38.1721	40.1224	40.1528	38.1869	37.7819	39.532	40.5654	40.0948	37.9339	37.9728	39.2415	39.9841	39.1564	38.9357	40.1385	41.1488
41.4641	39.693	38.6033	39.1359	39.5421	38.1543	37.7701	37.7777	39.5581	40.2047	38.654	38.9839	42.2592	43.4929	42.8721	42.5024	41.8422	39.2921	38.2129	38.7474	37.7104	38.1296	42.033	46.1341	48.8843	50.2521	47.8291	44.9338	42.9935	40.0823	38.1821	38.0207	38.6554	38.7772	38.9974	40.2148	40.3335	38.9636	37.7493	38.8351	41.2068	41.0544	38.8037	38.9897	40.4871	40.8781	39.1151	37.7991	37.4491	38.2516
38.8177	38.4401	38.2795	39.6007	39.2851	39.4043	39.7243	39.7285	41.1418	40.5601	38.7685	40.4522	44.0502	44.6167	44.1125	44.7278	44.2298	42.1238	39.6263	37.7734	37.5425	39.8113	42.7656	46.3073	48.7846	49.1175	45.4748	42.6383	40.772	38.2915	37.5059	38.0202	38.0977	38.4926	38.9527	39.1484	39.8007	39.5572	38.9693	38.5443	40.8241	43.1154	41.4498	40.6369	40.8048	40.0999	39.3597	38.0969	38.2754	39.0795
38.5832	38.9225	38.5317	38.6107	38.7322	41.9605	43.9748	42.0442	40.3402	38.9411	38.7612	39.8792	41.5945	41.4918	41.8818	42.7643	43.1436	43.1312	40.2482	37.3336	36.5571	38.8336	41.1783	43.4122	45.7212	45.3462	40.5653	36.9853	37.468	38.4273	39.1325	38.5046	37.8873	38.3616	38.8177	39.2286	39.932	39.398	38.74	38.5527	40.8189	44.1556	42.2882	42.1912	41.1454	37.8806	38.5192	37.6507	37.0529	39.2219
40.4264	41.1175	39.9374	38.6823	39.3066	42.8147	45.5586	42.7391	38.7355	38.881	39.7996	38.3334	36.8708	37.1899	37.7937	36.8624	38.6981	41.1613	38.2814	38.222	38.869	37.6146	38.8306	39.7716	41.204	41.6009	40.69	38.1468	37.7461	38.9562	39.8065	41.3234	40.4645	38.1281	39.1108	39.3587	39.4447	38.6484	37.591	38.1886	39.4965	41.9805	40.1184	40.3595	41.8848	38.5668	36.2989	37.3568	37.0375	37.911
40.5026	41.7183	40.534	38.875	38.9309	40.7226	43.6813	41.8604	38.2299	39.9779	40.6333	39.2256	40.54	39.6864	37.6642	39.167	37.4294	37.6941	36.8894	41.2722	43.2052	40.6359	39.832	40.9539	41.3646	41.6953	42.2344	41.9419	41.3255	39.9886	40.9857	43.5202	42.0828	37.993	40.01	39.9467	37.9654	37.8031	38.044	38.5555	38.2522	40.3669	38.6366	38.9444	43.1422	42.7769	38.75	38.5838	39.6152	38.2984
40.4108	40.5763	39.6872	39.1724	39.7348	40.4484	42.0006	42.0497	38.8182	40.4425	40.975	40.096	42.3812	41.1765	37.7404	40.3848	38.0172	36.8343	37.5401	42.0375	44.3401	42.9446	42.4799	43.3712	44.6009	44.3209	43.1743	43.3722	43.6866	42.4143	42.1272	43.0846	40.294	38.1752	41.1467	40.9346	40.1286	39.9486	39.5149	38.57	37.3003	38.785	38.0441	39.137	43.4852	43.6553	39.8111	36.9643	39.1996	39.2878
40.4016	39.184	38.7923	39.3819	40.7359	41.9968	42.417	43.0317	40.7821	40.1198	39.5719	39.2835	41.3811	39.8172	37.64	38.6015	37.4637	37.4174	38.4847	40.2087	41.9792	42.882	43.6413	44.3772	46.0065	45.7152	42.7054	42.2026	44.0681	43.3617	42.3427	42.476	40.5238	39.5118	41.5731	41.9266	41.8955	42.5161	42.1977	40.2392	37.7038	36.9853	37.5846	41.0658	44.5343	41.8489	36.3867	36.3593	38.9949	40.9103
40.9418	38.3104	39.009	39.4308	39.2345	40.4638	41.652	43.2462	41.7198	39.1769	37.9914	38.089	38.7026	36.9195	37.5273	37.0456	36.9537	37.6692	39.3869	39.5032	38.1816	40.2095	42.6423	43.0917	44.2237	43.6705	40.0713	39.804	41.7946	40.9683	39.978	41.6239	41.902	40.9444	42.5566	42.8569	41.5251	41.8396	42.5886	42.3049	40.7123	38.0409	38.5154	42.4511	45.2777	41.5569	37.0249	39.8989	42.383	42.4788
43.4471	39.9133	41.2499	40.4784	38.0714	38.2863	40.8963	42.7064	41.3165	38.9352	37.129	37.3451	37.0792	36.6981	37.7828	37.6961	37.5618	37.9976	39.6612	40.1311	37.9668	37.6364	40.6464	41.4904	40.7187	39.4842	38.355	39.2042	38.6913	38.6134	39.4572	41.1021	41.421	40.1958	41.3391	41.8569	39.6302	38.4988	39.9944	41.463	40.7438	38.4458	38.8318	42.7962	45.2752	42.666	39.8632	41.0852	42.1006	41.7119
45.5816	42.7021	43.3328	42.3564	39.5858	39.4106	41.0108	41.7421	40.7814	40.0205	38.2582	37.9572	38.4416	39.3673	39.7121	40.1247	39.6301	38.3228	39.3747	40.6994	41.5313	39.6441	40.7397	42.5732	40.3979	38.1398	38.3463	38.7633	37.6055	40.2141	41.5308	41.4972	39.3818	39.7522	39.826	38.8259	39.0875	38.5502	39.0302	38.6068	38.6521	38.5561	40.2022	43.1871	44.7148	42.9049	40.3562	39.8928	38.4787	38.2384
44.6665	42.9631	41.7724	41.2583	39.654	39.9371	40.3829	40.0459	39.8434	39.9401	39.3116	39.7835	42.2777	43.8518	42.8591	41.9236	40.911	38.7766	38.6622	41.465	44.4542	42.4391	41.8263	43.6808	41.7436	39.5855	38.3497	38.3955	39.271	41.3284	42.2198	41.5336	38.8492	39.2542	39.3804	37.8268	40.235	42.4113	40.7681	38.2949	37.9738	39.3073	41.4985	42.3396	42.767	41.5698	40.019	39.3563	37.1235	36.0283
42.1596	41.7098	38.5403	37.3205	37.6036	39.3677	38.8509	38.4629	39.3342	38.808	38.7826	42.3923	45.3667	45.9871	44.7115	41.739	39.3806	38.0042	37.4158	40.2584	44.3756	42.3114	40.6728	42.9613	42.9074	40.7927	38.8902	39.0708	40.8535	41.4154	41.1838	41.0583	39.915	38.2168	38.7748	39.24	40.4594	42.3211	42.5345	41.0924	38.9938	38.4681	40.3471	41.0344	41.2613	40.6412	40.084	39.7102	38.1734	36.3454
41.9098	42.6256	40.3144	37.2259	37.7869	40.6382	39.6299	38.291	38.8597	38.7409	39.1761	43.0888	46.0351	47.4595	45.9103	40.2628	37.8592	38.223	37.2574	37.6408	40.3403	40.1663	38.814	41.5647	43.0791	41.8558	40.8986	40.5789	41.7819	42.6514	42.0695	41.1877	40.4693	39.0378	39.5411	40.1029	40.033	40.1136	41.4334	42.7208	42.2019	39.2997	38.3085	39.9741	41.5345	41.8474	40.8343	39.1186	38.9253	38.1416
42.4109	42.3192	41.771	39.2948	38.6019	40.8146	40.516	38.4988	38.1492	38.4095	40.389	43.467	46.0582	48.7484	47.9277	41.2418	37.8483	40.4257	39.9129	38.19	37.3073	37.1155	37.9014	41.303	43.3061	42.7018	42.7799	41.4036	40.9061	42.2933	43.0364	42.1857	40.3445	38.9844	39.5572	39.2909	39.0659	38.6739	39.1874	41.4054	43.5755	41.2312	37.6115	38.359	40.8266	41.6815	40.5222	37.6432	39.0411	40.5677
39.6735	39.6648	39.4679	38.2563	37.7475	38.6133	39.1297	38.3786	38.4167	39.7561	42.3194	44.85	46.1694	49.1918	49.9385	44.7071	40.1082	43.6562	43.4637	40.1969	39.1567	38.5604	39.5684	42.5451	44.1945	43.7263	43.8402	41.6536	39.9542	39.6388	41.3895	40.6284	38.811	38.523	38.6301	38.6412	38.8563	38.4114	38.3017	39.9298	42.9466	42.6254	38.3275	37.1227	38.9293	39.8239	38.8476	35.9517	38.7883	40.9088
38.3101	39.6611	39.559	37.814	37.0977	37.1518	38.0902	39.0987	40.3837	42.4565	43.1752	45.3426	45.895	47.2477	48.9635	46.0449	42.5097	45.4151	45.1245	40.8276	42.5897	44.0642	43.6364	43.9401	44.6016	45.4275	45.2258	42.499	40.3104	39.4512	41.1277	41.9397	41.2302	39.0588	36.8982	37.3804	37.5523	37.7952	38.1844	39.4734	42.1683	41.8128	38.122	37.8326	37.7725	38.1597	37.4763	36.0509	38.9553	40.5082
41.7101	41.4606	40.2801	38.5839	37.6468	37.6282	39.5392	40.6785	41.5373	43.3979	43.6152	45.6792	46.0674	44.2695	44.9404	44.2933	42.538	44.4914	43.3507	40.1034	44.6269	47.4273	46.5019	44.6887	44.2543	46.4011	45.918	42.6289	41.3769	40.2278	39.4672	42.6696	44.2531	39.8477	36.464	36.7973	37.2801	37.346	37.9663	39.0177	41.2843	38.7579	36.6131	37.8766	37.8277	36.3314	35.5081	36.0805	39.65	40.4754
41.368	39.6738	38.1248	37.9966	38.375	38.3592	38.8644	39.6365	39.438	39.6733	40.3116	42.9992	43.2081	40.4948	41.585	41.9012	41.4258	41.6035	39.8049	38.715	44.8298	48.1239	47.2589	44.4992	42.8561	45.6255	45.3099	41.3058	41.3993	41.4682	40.2034	41.7419	43.6412	40.1607	36.9163	37.8619	39.4655	37.9043	36.9977	38.6328	40.5848	37.5093	37.3813	37.1486	37.2124	36.9521	36.0492	35.4292	39.2261	40.4881
39.133	40.2212	41.9991	42.0906	41.0039	39.2277	37.5888	36.982	36.5705	36.679	37.1832	37.9328	38.3506	39.8454	42.1043	41.4016	40.6428	39.7883	38.5083	37.8338	43.5444	47.1516	46.4	43.6775	41.2357	43.1855	43.5866	39.3968	40.0457	43.5801	43.2095	42.948	44.7333	41.5815	37.448	38.0932	39.8085	38.2844	37.3789	39.5561	41.2964	38.2853	36.5588	36.9354	36.2361	36.3941	38.163	38.4764	39.4933	40.837
43.7826	44.0332	46.0203	46.4022	42.661	40.8461	41.0384	38.7176	37.2532	38.121	38.5653	37.7615	40.0965	42.6035	41.7247	40.7567	40.3791	39.0919	39.8014	38.5991	41.7986	44.9999	43.773	41.2125	39.369	40.5263	41.5746	38.8869	38.3825	44.6388	44.7854	41.7071	44.4292	43.7194	39.1209	37.5153	37.9981	38.0532	38.4736	41.2992	43.4826	41.9095	37.5246	37.4934	38.4902	38.2868	39.3317	39.8399	41.1976	42.0249
46.0731	44.1276	46.3997	47.135	43.0252	41.1375	41.9834	40.5646	38.9438	39.6365	40.1221	38.1674	38.7946	40.8199	39.8714	42.3715	40.3454	39.2353	39.5988	37.5576	41.1184	43.3587	39.8592	37.0692	36.992	39.5005	41.639	39.4837	37.8251	43.8626	45.4319	40.8421	42.4017	46.0387	44.2445	39.5297	38.6364	40.0747	40.592	43.3029	46.0753	45.0106	39.6202	38.7291	41.4769	40.7269	38.5947	37.2775	40.4755	42.2227
43.8088	41.1464	44.6667	46.3734	43.6945	39.4589	39.7882	40.9842	41.3541	42.1884	43.0576	41.1679	39.8265	41.3842	42.5211	43.7173	39.3063	39.2353	39.3183	37.5605	43.4309	44.0614	39.4637	37.1541	36.8196	39.9176	43.7448	40.8878	38.2286	41.518	43.9425	42.1311	42.3707	46.3467	47.4942	44.609	41.1595	40.8882	41.9116	44.1859	46.0063	44.3677	39.817	38.656	41.1102	40.6776	38.621	37.5129	40.5566	41.0551
38.6657	39.3225	43.1465	43.9726	42.9988	39.0664	37.4255	39.4318	41.1964	41.65	42.1406	41.3426	41.244	41.8621	42.9095	41.7145	37.3436	40.3341	41.0982	40.2912	45.2375	45.8035	42.0531	38.5769	37.8667	41.2685	44.7775	42.2332	38.3946	38.5609	41.3579	43.2259	43.178	44.8645	47.2015	45.7343	40.9085	39.4878	42.0922	43.4974	42.9991	41.6963	40.3134	38.8303	39.9763	39.7622	40.5568	42.0281	41.5619	40.1396
37.7398	39.0297	41.4018	39.9091	39.0225	38.0754	37.7371	37.759	38.5461	39.0276	39.8533	39.8916	40.953	42.5126	41.8139	39.4289	38.6278	41.087	43.6227	44.8005	46.6305	46.779	43.595	39.8798	39.6755	40.4475	41.9949	40.4584	38.1144	39.3024	43.5187	45.7137	42.9991	42.6553	44.7179	44.1815	40.4312	38.6114	41.6259	42.1388	40.1361	39.9853	42.4237	42.7363	41.7509	40.2937	40.049	40.9702	39.6374	39.4933
41.1084	39.3345	42.5347	43.2231	41.4745	40.8155	40.4142	39.6496	38.8633	38.3691	39.8409	40.1407	41.5982	43.749	41.2377	39.1827	39.8328	39.9333	43.1191	45.5506	46.1767	46.278	43.6527	40.2234	39.4619	40.574	41.6513	41.0434	40.1767	42.9976	46.6356	46.1459	41.7708	40.9552	42.5297	42.6782	41.0003	39.5501	40.5849	39.2945	39.3249	38.7985	41.2827	43.224	41.1411	38.5547	37.9163	38.2377	37.2391	42.0379
43.0437	43.319	46.02	47.7972	45.9987	42.7374	41.026	40.4201	38.464	38.806	40.2549	38.6469	40.3516	42.4807	39.7612	39.6091	39.5764	38.3701	39.5398	43.4462	45.5395	45.6202	44.1291	41.6735	39.7716	41.3158	43.8182	42.5698	41.2527	44.1299	44.832	41.8973	39.3987	39.8267	40.6307	41.2302	40.0737	38.9653	38.7934	37.2339	39.1852	38.9532	37.4309	39.034	38.7029	37.2415	37.6884	37.8149	37.0514	42.9289
41.8581	43.3609	43.921	43.1476	41.2938	39.258	39.19	38.7994	37.2891	41.5544	44.4463	42.387	41.6572	43.6574	41.9126	40.4666	40.1634	39.1337	38.7626	42.2178	44.3575	42.5407	41.4023	42.1067	40.1611	38.9056	40.4821	39.3361	38.9778	41.3031	39.7674	36.7755	38.0836	38.4931	38.3184	38.7567	38.7267	38.0135	37.9603	37.4084	39.3566	39.5638	37.2936	37.2547	37.2561	36.3332	37.0964	37.7327	37.5676	40.5768
40.8497	41.3324	42.015	39.2632	36.9646	37.4754	39.5837	40.2413	39.2764	41.2885	43.3156	42.7722	42.5356	45.3407	44.3836	40.7833	39.8306	39.3088	38.8753	40.4933	40.2714	38.6925	38.8432	41.1538	40.4958	37.9739	38.9364	39.9484	39.4447	38.6093	37.5561	36.681	39.1688	39.7344	37.6552	37.7585	39.1314	41.5545	43.2036	42.4243	41.9854	40.6627	38.5416	38.7163	38.2252	36.8841	37.8013	37.866	38.0374	41.0037
45.4556	44.7636	47.8997	47.4337	43.8242	41.1829	40.1325	42.8133	43.5915	41.3679	40.8006	40.9411	42.0875	44.7604	45.0485	42.2242	41.0729	40.9746	41.6004	42.1831	39.9677	40.7588	44.4818	46.3524	45.4221	43.4417	42.3675	42.0429	42.5773	41.1165	39.2576	39.3037	40.0176	41.4465	40.7867	40.0801	41.3751	46.7168	49.4263	47.2227	45.1944	44.448	43.1809	44.0587	44.994	42.6198	41.1694	39.8421	41.6238	46.5018
51.6071	50.3095	54.1263	55.5717	53.3287	49.4153	45.27	48.1549	50.3857	49.0785	47.3455	45.3743	44.889	45.6597	46.0823	45.1744	44.8155	45.6636	46.7822	47.2158	45.6083	44.0872	48.0756	51.8173	50.837	47.4458	46.0587	42.6677	43.169	45.8997	43.6341	42.4097	41.9169	42.5719	44.7508	44.8379	44.0306	49.6675	52.3581	48.4682	45.8465	47.9655	49.6868	50.5174	49.6506	45.9493	43.4757	43.0791	46.7636	51.8933
55.1038	53.8113	57.2432	59.2602	58.3847	55.5098	51.8237	52.9349	54.5875	54.4045	53.102	49.8422	48.3121	47.5753	46.5623	46.8419	48.2029	48.9891	49.1165	50.3432	50.1585	46.3167	47.6393	53.2079	53.2396	51.2474	52.358	47.8688	43.1099	48.4999	47.9946	44.7498	44.9215	44.5846	47.5456	47.9681	45.7935	51.2493	53.2854	47.4472	45.6508	49.5695	52.5579	53.0058	50.6753	45.7921	43.1539	44.2207	49.5179	54.3378
55.9865	55.0485	57.688	59.9039	59.7285	57.0621	53.4718	53.6537	54.8568	54.3859	52.6307	50.1092	49.556	47.9249	45.6256	45.1065	48.4191	49.4162	48.2856	50.0883	50.8733	47.4549	46.7649	51.9634	53.3322	54.313	55.7781	51.6171	44.0521	48.4433	49.128	45.7052	46.2244	46.0925	47.9081	47.7034	45.6928	51.4094	51.8891	44.8917	45.2848	49.619	52.6293	52.3437	48.5275	43.8499	41.7273	42.8055	48.6356	53.6234
53.8181	53.2219	55.0193	57.0198	57.4876	55.2764	51.0034	49.5599	50.4815	50.2139	49.7269	49.8389	49.8687	46.3269	43.5525	43.4945	44.2143	45.9632	43.8243	47.2589	48.9178	46.3018	44.6458	48.1298	51.5758	54.2036	54.7442	50.4504	43.7587	45.8609	47.0933	44.854	44.9959	45.6627	46.8293	44.9912	43.2763	48.5994	47.5604	41.5262	43.4232	46.6886	48.9458	47.33	43.2448	41.2944	41.1986	40.6296	44.122	49.3353
49.2246	47.9931	48.133	48.6393	49.4635	48.6541	46.1371	43.1611	43.4856	46.3035	48.1715	48.802	47.9783	43.2498	41.4844	44.1488	40.5456	40.891	43.558	44.1506	43.0471	41.6997	40.7067	42.2258	46.8764	49.2321	48.5394	42.8696	39.6647	40.6137	42.4206	42.2774	40.1508	41.4161	42.5926	40.4623	39.8015	42.0909	41.5592	38.5361	39.0724	41.4005	41.9668	39.2014	37.3133	38.2812	40.4804	40.1509	38.6522	40.7517
44.17	43.322	42.5501	42.3289	41.4429	41.6626	43.2674	42.747	42.6148	45.0025	45.4707	43.4664	41.8583	39.1415	39.7579	43.3197	42.6566	42.1804	42.5835	40.9011	39.7534	38.5148	38.1662	39.1628	41.6436	44.1038	44.214	40.4201	37.8689	37.6091	38.2123	40.0891	38.7876	37.6574	37.5789	37.4812	37.9018	37.4797	38.189	38.124	36.684	38.5996	38.6843	38.1233	36.0174	35.6541	37.0692	37.7403	36.6804	35.6219
38.0167	38.4539	38.4074	38.0251	37.6454	37.9665	40.0613	41.0795	40.4956	41.7396	42.022	41.9439	41.9656	39.9331	38.5552	40.518	42.1931	41.3132	39.7269	39.9525	41.0924	40.8133	41.1028	40.7728	40.6646	43.6267	44.3631	41.0555	37.0607	36.834	36.5651	39.3142	38.8869	37.7432	38.82	39.0955	38.9538	37.4962	37.1908	37.6842	36.7606	36.8186	37.2936	38.2504	37.4107	36.8319	37.6174	36.0261	36.3033	36.6493
38.3699	40.457	41.9654	42.7673	41.931	41.0026	40.7762	40.7196	39.5718	39.2201	39.4261	40.417	41.618	39.8378	37.0807	37.5885	39.8603	40.5787	38.7312	37.8513	37.9302	40.4408	43.3389	43.3462	42.1865	42.5596	42.289	40.779	38.0891	37.2712	36.9715	37.1435	36.8362	38.4414	40.3863	39.8038	39.3548	38.7757	36.7795	36.8798	37.3468	37.129	37.3425	39.3815	39.451	39.2265	40.6791	39.4811	37.5479	37.8872
41.8332	42.7486	43.2603	43.7887	43.2885	43.1666	43.0187	42.6863	41.2891	40.6805	40.8377	39.4889	39.0247	38.1472	37.0351	38.1388	38.554	39.7351	40.0865	38.236	37.3396	37.8236	41.2286	44.3416	44.7349	43.64	43.3579	43.3364	41.3877	38.1688	37.7028	37.8015	38.1548	39.779	40.7141	38.341	38.356	39.5699	38.1033	38.2098	38.2907	38.6602	39.5179	40.4858	39.8927	40.4093	41.543	39.849	37.3397	39.0041
42.435	41.501	40.9942	40.731	38.849	38.6001	40.2138	41.4393	41.0341	39.329	39.7	40.3225	39.0597	38.5816	37.6213	37.282	37.4935	37.6824	38.862	37.8191	37.7813	38.0079	38.3154	43.4705	46.8862	46.7628	46.048	45.1109	41.8968	38.059	37.8286	38.459	38.3253	39.2479	39.7086	37.9071	37.8927	40.197	39.3122	39.0249	38.1774	37.2432	37.1889	38.0377	37.8418	38.6981	39.8119	37.9024	36.222	38.1769
38.2046	38.2742	39.2644	39.2574	37.5317	36.2823	36.3975	37.0108	38.1059	38.1613	38.1304	40.9809	40.7377	38.998	38.5573	36.665	36.159	36.9817	37.3046	38.1752	39.1604	39.3299	37.0775	41.4221	46.7414	47.5404	45.479	43.2288	39.5691	36.8641	36.303	37.7911	37.1372	38.4589	39.1356	37.6874	37.1646	39.2843	39.8429	39.1393	37.6451	37.9227	36.4736	36.0107	37.6922	38.1783	37.2691	36.231	37.5386	36.2687
38.0836	38.7907	39.5067	39.6637	39.7097	39.3562	37.4984	36.0671	37.0876	38.6618	38.4671	40.6269	41.0391	39.7766	40.5038	39.8764	39.2327	40.276	39.6618	38.9114	39.3451	41.4853	38.7622	40.0887	43.9483	43.6758	40.9976	39.4028	39.2146	39.6632	36.5655	38.1206	38.2958	38.9503	39.1513	37.2848	36.7398	38.2216	39.8189	39.8557	38.4882	40.24	38.5268	38.6153	42.5965	43.9144	40.884	37.191	39.7502	38.4659
38.0066	38.6247	38.4481	39.3766	41.9712	41.8406	39.3555	37.0927	37.5401	38.9002	41.342	41.9173	41.2645	41.2623	43.2343	43.7061	41.6224	41.0666	39.919	37.809	38.2847	42.602	41.3	39.5974	39.524	37.7886	36.5926	36.3924	38.1932	38.5923	37.3478	40.5069	42.93	42.2645	39.791	37.9225	37.0021	37.6249	38.3377	38.3878	38.1634	38.588	37.036	36.7044	43.0707	46.3081	44.2166	39.6862	40.0752	42.1879
37.2531	39.2072	39.6082	38.809	39.9806	39.4716	37.9366	38.539	39.7243	38.2844	40.2397	39.8421	40.0967	42.3516	45.5173	46.0077	42.6496	41.936	42.9261	40.2613	37.0351	38.9997	39.8169	39.4066	38.1813	36.5064	35.5125	35.6449	36.8514	37.598	38.799	40.402	41.7606	41.6067	40.7891	39.5168	37.452	37.5831	37.3545	38.391	37.881	36.6352	35.8686	35.9082	39.0205	42.8904	42.927	41.1341	41.2566	43.5388
39.0599	43.1226	44.2571	43.945	43.3251	40.721	38.0884	41.3681	43.097	40.5957	40.604	39.587	38.2675	39.8637	43.8126	45.6448	42.766	42.6464	44.3757	42.9115	39.7455	37.044	36.3512	40.7474	41.7519	38.8636	37.8298	38.5898	39.7192	39.649	40.1226	40.0129	39.2696	39.0409	39.8207	38.6628	37.0001	37.5112	39.1422	43.099	40.5746	37.3287	37.2476	37.0619	37.7724	40.4551	41.2003	39.8756	42.94	44.1294
43.6643	46.1339	45.2028	41.369	40.0644	39.355	38.5557	40.2483	42.0909	44.1261	45.2436	43.7918	41.8087	40.5243	41.6536	41.7324	40.8385	42.5229	43.5743	44.1975	42.4262	39.5202	38.5641	39.0407	41.5095	39.586	40.5692	42.3813	42.9255	42.7318	43.8511	44.6722	43.4354	40.6614	39.0753	40.7382	40.3595	39.9017	41.9619	45.8369	41.9694	37.4434	38.5995	37.6787	40.3127	44.2927	42.052	38.5057	41.9064	43.4373
50.7819	49.9128	44.4288	38.8594	42.2091	43.224	42.8737	43.1703	43.9535	45.5031	45.2762	44.6389	45.9122	47.0445	46.8192	42.6577	40.2281	43.4735	43.4041	44.2438	42.9765	40.356	43.6344	39.145	37.9039	38.9829	39.5944	41.826	42.1677	42.0863	45.0461	44.7683	41.4078	40.3267	40.7313	42.8871	42.3556	40.7707	41.7661	43.768	39.2932	37.2994	38.4829	39.484	43.794	47.2588	42.9568	41.8102	43.9875	43.3358
54.2426	51.7669	44.1176	40.3656	46.9841	48.3105	46.6542	46.2408	44.9762	44.1034	44.8294	47.0807	49.5577	51.1598	51.1192	46.8788	41.2378	42.7591	41.8627	41.3124	41.1825	40.4084	44.8219	41.5131	38.8763	42.6919	44.2671	40.1845	39.6583	39.0562	40.9854	39.8764	39.9269	40.3966	40.5829	40.0596	39.7956	40.1496	40.4709	40.6335	40.4233	41.2546	39.566	42.0184	49.3637	51.2209	45.7273	43.1952	46.3831	45.1581
53.1825	49.7191	43.3311	41.3318	42.8472	42.865	43.8891	43.7066	44.546	47.9464	51.0075	53.1004	53.7495	52.5264	50.5658	48.1268	41.5561	41.1542	41.6663	39.6632	39.6858	38.7079	41.7796	41.94	43.0586	48.75	50.6719	43.3534	40.6367	39.0956	40.5004	42.6594	43.1846	41.1559	42.9456	41.2713	41.6033	44.4987	46.184	45.0341	44.7739	42.6247	41.0837	45.0067	51.7015	53.1538	48.5223	41.6145	45.1642	47.2955
48.9584	47.7559	43.6303	44.578	48.9777	49.0465	48.1325	48.2384	49.749	52.6626	54.412	54.9377	54.274	50.4411	47.2368	48.408	45.9476	42.2699	42.7623	42.8917	42.5637	39.5443	40.5213	40.5892	44.465	50.9633	51.1593	44.6029	42.824	42.3251	41.8544	45.6456	45.7662	43.3463	46.339	44.4721	43.0414	47.5014	49.6928	46.8579	43.7976	39.8021	41.3489	47.5442	51.7082	51.9519	48.0541	43.1583	46.0954	47.0782
51.8209	52.3411	49.1699	45.6907	50.1905	51.3875	48.6125	49.1786	50.7552	49.6925	47.901	50.2304	50.8954	46.7176	44.8113	48.587	50.4909	46.2759	44.6384	46.3628	45.5824	42.5397	42.8908	39.5951	43.7113	45.7678	43.1023	41.1368	45.1227	48.2086	44.4119	46.6936	50.7751	48.5388	47.1037	46.8918	45.2186	48.0314	48.0193	43.6	45.5513	45.1832	42.4982	48.7226	51.5838	49.5603	45.8542	45.8653	48.3506	44.6648
55.2864	55.9118	54.0239	47.5438	44.6566	47.5871	47.6908	44.9425	44.4811	44.8192	47.3267	50.6564	50.6939	48.6786	47.3074	49.6032	52.4432	47.0766	44.4912	47.3589	46.4879	42.9857	41.8049	42.1368	46.0033	43.836	46.4755	48.0543	48.8671	51.7143	48.0969	48.1674	55.4714	56.0967	52.2071	50.4518	48.9828	48.4605	47.5231	45.4973	49.2072	49.4429	43.2025	49.4868	51.7976	48.7631	47.8641	50.7383	51.5509	47.0338
55.2124	56.6978	54.3022	49.4359	52.5542	54.1711	53.8882	53.0808	51.9135	50.8807	50.7326	51.5293	51.8576	52.0816	52.6717	52.8633	52.0015	46.2055	44.1982	46.1702	48.6701	42.3264	42.3505	47.5694	48.4964	48.9999	54.3854	54.9392	52.778	53.3962	50.067	48.8764	57.6273	60.0601	57.6757	55.7173	54.3718	51.0956	47.1852	45.4207	47.776	48.3502	45.5294	51.6966	52.8557	51.8323	53.1335	55.561	54.8538	52.1775
55.2148	57.0464	51.664	51.586	59.3187	59.0208	57.1213	57.5182	57.5414	55.0088	50.4046	48.8132	51.2855	53.9411	56.2717	55.0199	49.7711	48.0634	49.043	46.5818	50.9216	45.4892	44.9864	49.9743	49.5055	50.5096	56.39	57.9682	56.1749	54.3702	52.1321	53.6927	58.0682	59.1161	58.8689	58.0187	57.2876	55.6496	51.3475	47.2729	46.2185	46.4407	49.5463	53.9916	54.1179	55.1013	56.6051	57.7429	56.4025	55.1226
56.4333	56.5597	51.6316	54.9449	60.9679	59.7034	56.9825	57.7494	58.5165	55.0539	48.2917	51.0276	55.1609	57.0301	58.3469	55.8238	47.6116	46.2465	47.1182	47.6723	52.1532	47.7175	47.6483	52.7389	53.5679	50.9107	53.3989	58.2863	58.5519	54.6565	51.2485	56.459	57.7405	54.4913	56.7223	57.9107	56.9963	56.3372	52.1156	49.5022	50.9048	50.3103	53.2012	55.1585	54.385	55.7505	56.7731	56.6563	56.1551	55.8737
53.7972	52.3309	51.0357	56.1845	59.216	57.4032	54.8024	55.5528	56.2074	50.7624	48.5099	55.7679	58.2466	58.7438	59.0959	56.9767	51.3739	45.908	45.8736	51.1731	53.3367	48.2316	48.8132	54.5263	56.7226	56.2458	53.8068	56.4984	59.6422	56.3877	49.0893	52.4765	54.766	49.0466	52.2627	56.7306	54.9073	53.3687	48.752	51.4472	55.4402	54.3047	54.8947	55.1153	53.009	53.1211	53.4061	51.6147	52.9971	52.9237
47.5445	45.6308	47.5492	53.8923	56.1227	54.9214	53.3091	53.1018	52.1987	46.9519	48.913	55.4051	57.739	58.4828	58.4002	57.2814	55.0576	51.8655	51.4322	53.7244	54.1117	48.8969	48.0254	53.0127	55.45	56.4246	54.445	54.0861	58.6357	58.668	55.2425	49.0201	48.7526	49.9218	49.5015	54.6695	51.7087	49.3266	48.9474	54.8204	56.5029	55.7605	55.1934	53.8673	50.8927	48.1782	46.162	43.5412	45.8958	46.0191
56.5547	54.0951	47.9837	47.5979	49.7666	51.4214	52.5542	52.1294	49.5999	45.4523	46.3736	50.4125	53.6055	55.8288	55.0967	54.8731	54.9844	51.9114	49.8584	51.6646	52.7313	48.3835	46.2532	48.2076	49.1116	50.1119	49.2519	48.8764	55.2114	58.2387	58.9753	55.6813	50.2825	51.1042	48.9319	52.8633	49.2799	47.8927	50.7459	54.9701	56.1907	55.7331	54.684	51.6262	47.0591	43.6013	42.5873	45.8651	46.2761	45.8374
59.5278	57.1693	50.3933	45.8662	45.5705	50.7978	53.7854	52.285	47.3249	42.0986	42.0948	44.3229	47.7581	50.9785	49.3448	49.5874	50.1002	46.4266	44.3562	44.6702	48.6947	48.2153	48.7992	49.8068	49.4277	45.601	42.5774	44.0674	51.7722	55.8423	57.552	55.3415	49.7552	50.5259	49.5627	52.3384	48.4844	47.1688	50.1979	53.9756	55.4236	54.8841	54.34	50.8884	44.752	42.9704	42.5063	46.9929	49.9617	49.0084
58.1928	55.6815	49.0041	45.785	47.5566	52.9652	54.5246	52.3294	47.2206	44.2077	43.116	42.5131	43.8969	46.6473	45.4502	43.8307	42.5468	42.6628	45.879	42.9033	44.9171	48.4776	51.4627	53.8353	55.7868	55.6092	51.9516	49.5482	51.08	52.2552	52.8942	52.1453	47.8611	49.329	50.9542	51.6353	47.1285	45.0407	47.0257	51.2731	53.4079	53.7149	55.169	54.3298	50.6078	45.7904	42.0312	47.4238	49.9661	48.3509
51.7827	48.9436	43.12	42.5534	47.4079	52.0784	53.1347	51.8302	49.2204	49.0922	49.5003	47.3581	42.9541	44.9722	45.9284	41.312	41.5118	45.8484	49.505	45.9754	41.2907	44.9275	50.2788	52.4774	53.7842	54.9447	53.8232	51.3703	49.5334	47.3837	46.7685	49.3984	47.1428	46.5562	47.6558	45.943	44.119	42.9043	44.5986	48.4944	51.2749	52.74	55.6732	56.3192	53.8889	47.1436	43.4792	51.0067	50.8362	47.6401
43.8048	42.8401	42.0474	44.5865	48.2952	49.2927	48.939	48.9975	48.4403	47.1456	47.124	47.7075	43.7536	45.707	49.0475	45.7591	43.3498	44.7987	49.0209	47.3813	39.9037	41.6147	49.3763	52.7248	52.529	51.4898	51.1293	50.5302	47.2529	42.2469	40.1709	44.4792	46.2213	44.2371	43.6907	41.43	42.2045	44.8552	47.6	49.0199	50.5307	51.541	53.7381	54.7679	52.8619	45.4386	43.3987	51.6327	51.5101	47.6133
45.5086	46.3817	48.383	49.5689	49.0291	46.2343	42.3349	42.0869	44.0832	44.7525	43.3899	44.9793	47.3043	49.9589	51.866	48.7046	44.0229	44.9954	49.0761	48.8364	42.9455	41.8682	48.7578	52.948	53.4635	50.8941	48.1471	48.8089	44.9633	39.3462	37.615	39.6155	43.7874	44.7633	44.9638	41.5045	40.404	46.221	50.1862	49.8871	49.7935	49.8508	50.4956	51.0654	50.221	43.6399	44.3403	51.8202	51.6702	46.3409
45.9847	48.3934	51.0829	51.2635	49.1858	45.0156	40.047	40.1442	43.6818	46.8558	45.6084	46.1219	50.9487	52.9147	52.0053	49.6963	46.853	45.928	47.569	48.139	45.3838	42.8585	45.5687	49.0457	50.9859	49.4967	42.7736	42.1181	39.8202	38.4188	40.0162	41.0502	40.9233	42.7511	42.556	39.4442	39.5949	44.2984	47.0296	46.2045	46.7539	48.8721	49.7132	49.3843	48.8558	44.9964	46.826	51.6557	51.2522	44.2915
38.7115	43.5602	49.9015	49.44	45.9534	41.7343	38.396	40.9179	44.5256	46.3954	45.9267	47.0976	50.442	51.327	49.9545	48.9181	47.2871	43.3224	42.0499	45.9915	46.3607	43.6398	42.5472	42.0667	45.3831	46.3361	40.1286	38.1294	38.3943	39.0944	42.9022	42.377	38.7796	39.7177	37.9694	39.1146	41.2125	44.2852	44.757	42.1472	42.5586	46.7824	48.2829	47.4657	45.5499	41.7216	42.8724	48.0597	49.255	44.0843
43.2185	39.137	44.088	44.5585	39.6227	37.2228	36.2037	37.265	39.6409	41.0877	40.4698	42.386	45.4319	48.1624	47.4566	45.8968	44.9264	40.0766	39.132	44.938	44.9997	43.9322	44.9456	42.1718	38.2962	39.756	38.7858	40.1101	40.1343	39.3037	43.5993	40.369	36.8695	38.4597	38.8136	39.9057	40.6306	42.2341	42.4752	40.4331	39.7007	41.6885	43.0558	42.6609	40.6865	39.0712	39.7299	43.6422	45.6644	44.2542
48.1891	42.5115	39.1548	38.8042	36.8699	36.0934	36.162	36.6497	36.6151	37.8318	38.5617	39.5037	40.8787	45.5922	44.7207	40.6068	38.9146	37.974	42.6913	45.9946	44.1544	45.0933	47.6299	47.1537	40.703	37.0182	37.0817	37.13	37.9816	37.9627	42.1821	38.7845	36.6929	39.8851	40.4047	38.8525	38.2483	39.6821	41.4151	40.1391	38.1413	37.6251	39.0317	40.5919	39.6748	41.4421	43.176	45.181	44.281	42.0084
46.1874	43.8236	39.0615	36.685	37.102	37.1931	36.1643	38.7734	39.827	38.8311	40.0624	41.0813	38.9711	41.1865	42.0233	40.141	39.3661	42.7661	47.6613	46.5114	43.1176	44.3107	46.511	48.384	45.18	39.032	38.9983	37.6608	37.2651	37.7163	39.9641	38.9577	38.6712	38.1357	39.1315	39.5141	38.0745	39.8251	41.9841	42.3419	40.9639	38.8254	41.0244	44.4726	44.6847	41.7549	37.6275	43.4475	44.2916	38.5848
38.1556	39.0425	37.2468	36.1334	36.2392	36.8567	38.5651	40.7299	41.1761	39.7227	40.1078	41.2453	37.8899	36.8504	39.8016	43.9957	44.2105	45.8638	49.0094	46.453	40.2611	39.777	42.6244	46.3602	46.546	43.1695	39.787	37.7292	36.4349	36.2793	38.8506	42.5965	43.7489	40.0781	41.3978	41.7836	38.1986	39.9536	42.8275	45.1698	46.2782	46.0207	47.3302	50.2337	50.8014	47.9654	42.9617	44.2429	43.8503	39.0997
41.8439	42.5802	39.8031	40.0333	40.6033	38.5303	40.9024	41.0278	39.3297	37.6639	37.3201	38.0267	38.3893	38.4578	38.1721	42.4102	42.4451	42.9527	46.3062	45.7549	42.4296	41.628	44.2651	44.8647	44.2264	45.3302	42.1302	35.9189	35.066	38.6473	43.4958	46.6138	47.5008	45.3203	43.8023	41.3868	37.1767	38.4655	42.2565	46.7245	49.9186	51.0691	52.3342	54.2761	53.9922	50.7491	47.1031	47.3697	45.076	41.3984
47.1615	46.0047	42.9996	43.2717	44.0791	39.1356	38.6063	38.0433	38.7619	39.4522	36.1795	36.3628	39.0319	40.7322	38.7233	37.7924	37.7731	40.2032	45.4633	48.0413	47.5499	47.0424	47.7751	47.8246	45.3152	44.6464	44.157	40.8628	38.7652	42.5084	46.6377	48.0977	47.7733	46.5928	45.2023	42.1676	37.7829	39.6264	42.2802	46.8451	51.0111	52.8644	54.4052	55.6867	54.0584	48.1355	43.7785	45.7381	45.2406	42.5233
45.6313	44.4204	41.5717	42.6193	44.224	40.3624	35.9469	37.0474	41.1436	40.6913	35.7251	38.0866	41.168	43.2397	42.8189	41.0269	40.806	42.6391	46.8161	50.322	50.6374	49.7218	48.9222	48.7334	48.7749	48.5343	47.3738	44.657	43.2063	43.9495	46.6266	48.332	46.9226	44.9825	44.2091	43.1652	38.8944	41.3555	45.1433	47.7259	50.4298	51.809	53.1082	53.9313	51.6346	45.1233	38.1107	39.3397	43.3463	43.0876
41.0256	43.9178	41.8374	41.4587	42.1044	39.1493	36.8539	38.9659	41.5303	40.5016	39.7903	43.7551	45.6738	47.6019	46.8294	43.8176	44.2901	44.4885	44.6116	46.9573	48.6529	49.1955	47.4931	45.5159	46.7964	48.1667	45.4043	41.9943	42.9561	43.0763	45.3677	46.9422	43.8056	40.3499	38.7868	40.0655	41.835	42.3525	46.0505	48.8862	49.5009	48.9037	47.9848	47.6841	46.3567	46.3184	45.3462	42.3004	40.1088	40.037
46.5965	46.1271	42.3903	38.9064	39.1151	38.1247	37.3727	37.5707	40.4942	42.1567	43.4435	45.5686	44.6034	46.753	46.7771	43.1602	44.9304	44.5303	39.8534	38.2431	41.7377	45.5962	45.0184	40.0956	40.5983	43.8308	40.4291	36.9059	39.2764	40.7417	43.4832	44.3163	43.0182	43.0744	40.3179	39.1728	42.8963	42.6399	43.227	47.1191	48.3853	49.0358	47.1058	43.7142	40.0808	42.6815	44.8119	40.7652	36.306	36.0258
48.1575	46.3697	42.0266	38.4744	38.5961	41.0339	41.2439	37.5758	36.9747	39.3839	44.4324	47.8033	43.639	40.8921	41.4348	39.8591	43.3015	43.7614	39.7146	41.0509	42.2976	43.0497	43.2243	38.9153	39.6902	43.3876	43.3645	40.5895	37.5668	38.5567	43.7084	47.7421	48.4661	47.2035	44.4549	42.5354	41.8734	40.3625	39.0482	42.0287	45.3584	49.7309	50.917	49.6394	45.4918	40.7109	39.8875	38.0207	41.042	39.7308
49.0395	47.8813	43.074	38.5486	38.9509	40.9063	41.7694	40.2562	40.0308	42.3187	47.7414	50.9695	50.4298	46.4886	41.2613	38.9624	42.3553	43.1644	39.7197	42.1054	44.114	43.6326	40.9519	37.7902	43.7313	45.8826	43.959	42.4102	39.0348	38.1225	44.4461	48.6319	47.8196	46.0059	45.4812	45.3904	42.4334	38.1913	38.0998	41.2304	45.7289	50.0058	51.5401	51.8357	50.7063	46.8121	42.2527	41.5422	43.7528	40.779
46.6207	46.3734	43.2216	38.5851	39.2073	42.1392	42.1271	40.4441	41.1174	41.1662	44.7343	46.5405	47.5606	48.6862	45.3582	42.2826	43.7605	43.1442	40.7161	41.3251	43.0383	46.6634	44.527	37.9352	42.4961	45.1531	42.7376	42.4959	42.1522	39.9347	41.0558	45.0004	45.4948	42.173	43.3264	45.7723	42.7269	38.2353	39.9906	44.8291	48.4783	49.0215	49.9309	52.1305	52.7704	49.8896	44.3322	41.4826	41.9929	40.4453
42.0928	41.8209	40.64	39.0255	40.2335	44.9945	46.3484	43.9423	41.4334	38.1704	39.658	42.4026	45.1807	46.2501	42.5499	45.8196	49.0065	49.2818	49.7321	47.2476	43.7162	50.6078	51.7787	43.727	41.7868	46.4637	46.8148	47.1284	46.9297	42.1124	37.8901	44.188	47.5697	42.6098	40.9862	44.0283	42.2129	40.6395	41.8054	43.77	44.9643	44.4516	46.7136	48.522	48.9177	46.7693	41.8789	40.0094	41.8381	43.7716
44.9267	45.4881	45.1385	43.526	44.0976	48.2577	51.8392	50.9019	46.3452	42.7957	44.2051	49.4319	51.4449	49.5438	45.7204	50.091	52.8896	52.9914	54.3229	52.141	44.5615	52.1597	54.4602	48.4458	45.0323	50.0002	51.1668	50.9053	49.7036	44.3229	42.2553	47.8141	48.4011	43.2463	41.7095	43.3618	41.9718	42.1843	42.4973	42.4157	42.4644	43.4335	45.2975	42.244	40.4442	40.8228	40.4219	42.7693	46.8341	50.2809
48.8831	50.1042	51.6012	50.436	48.8953	50.444	53.8292	53.5886	48.7341	44.8116	49.0386	53.1956	53.068	52.2773	48.8414	50.5643	53.6933	51.8172	53.4916	51.8454	44.7237	52.8354	55.1017	48.74	42.2067	46.8431	49.7703	50.7358	51.1384	47.0428	46.4202	50.6026	48.4714	40.9152	40.9636	43.1003	40.7584	41.1023	42.6731	44.8457	45.5362	46.9164	45.6588	41.3878	42.3103	44.6929	45.514	45.4594	48.4301	52.5429
52.5277	50.3586	51.8533	51.6807	48.8748	47.687	51.004	52.1706	48.5443	46.4855	51.4595	53.4243	50.4043	48.0141	44.8439	47.3604	49.4971	45.5875	50.0706	48.8822	45.4979	52.5811	54.613	49.483	41.8455	45.9769	50.3616	51.3127	52.3358	48.6142	46.6623	51.9325	49.8019	42.7688	43.1012	45.523	43.3632	41.8941	45.8438	48.6736	48.9934	50.2263	47.1686	46.1177	51.1045	52.5076	50.3273	47.5189	48.1295	50.3147
56.2486	50.8602	49.4793	48.3715	45.4119	44.0552	44.446	47.6149	46.3325	48.434	53.3656	54.4029	51.083	46.317	43.6386	46.5313	45.5553	44.6354	49.8871	49.5517	48.4855	51.2186	52.2529	49.7303	46.5535	50.6312	53.8082	52.5879	51.3086	47.2896	46.3154	51.1691	49.8904	47.5013	48.8638	50.7814	51.0379	49.806	51.6146	51.4028	49.619	49.6713	48.0234	50.4201	55.0295	55.9881	53.2145	50.0917	51.0271	52.358
54.8651	49.0192	48.8836	46.7834	44.7959	45.4016	44.0074	46.4984	45.2288	50.1562	54.4038	56.1833	55.3135	52.0831	49.1049	45.5111	44.4392	49.8577	52.6899	50.8417	50.9587	53.1431	52.707	46.4651	45.2645	52.2919	53.9209	48.1891	42.1897	44.029	47.9443	49.2632	46.7776	47.8166	51.3091	53.6101	55.8467	55.5528	54.2838	52.0573	49.096	47.3732	49.1868	52.8512	55.4772	56.4177	52.9974	49.1043	52.464	55.1985
49.2879	52.54	54.2001	52.0513	47.2417	44.7338	47.0051	50.0308	47.4556	50.1144	53.3627	56.5971	57.7828	56.3281	53.8565	48.9646	43.0865	51.8577	56.8305	55.5774	55.394	57.7126	57.6478	52.8814	44.9092	43.2623	44.8601	47.4858	46.1567	44.2114	48.4062	48.8878	45.7255	43.3894	46.3491	51.3784	54.9314	54.9419	50.6667	49.1273	49.5731	46.9286	49.5636	53.6431	54.7405	53.8734	49.5737	45.5495	50.7813	52.7105
53.5783	56.9235	58.6136	58.3773	55.4399	51.1099	50.4336	51.9868	49.2467	46.7323	49	54.5794	57.5164	57.0378	54.9911	53.2619	47.5015	50.3645	58.0824	58.8127	58.3631	59.4304	59.3063	55.8325	50.5744	50.0717	52.1531	53.4481	52.1281	45.2214	44.0151	48.5329	49.7978	49.1057	48.064	46.8768	51.9303	55.0932	49.6415	46.7003	50.0171	48.341	46.75	50.8388	53.2873	50.2018	46.8617	48.3267	50.6038	48.3394
52.6655	55.8603	59.531	61.3819	60.0026	54.8914	50.1196	49.7123	48.809	47.3999	49.6111	52.4667	55.0103	53.8749	51.4254	53.9671	50.1119	49.1318	55.8481	57.1431	55.6968	55.7199	55.5133	50.1999	47.5002	52.3066	53.9807	52.8059	52.5927	48.7676	46.5912	52.6587	53.4847	51.4944	50.3384	47.6441	52.0877	55.2554	52.3531	47.461	48.9543	49.484	48.9164	47.3107	50.6033	49.2117	47.6785	53.1856	55.1818	51.1648
45.8514	52.1879	57.9574	60.7559	59.397	52.8695	46.482	47.0976	49.3875	53.152	54.3658	53.6874	53.5374	49.4933	51.9622	57.6052	53.2758	49.738	52.4477	49.9882	43.839	46.7632	49.9961	47.3094	43.6799	48.4401	47.8875	45.9677	48.6857	46.0261	46.3355	54.8987	54.1167	46.9227	46.0654	46.9889	47.9989	50.6586	51.5841	48.6616	47.5073	49.2715	53.7276	50.3828	46.8275	48.4062	48.6279	53.4164	56.0943	54.5932
47.484	50.3762	54.6429	56.3622	54.6853	51.6951	46.216	47.0638	54.8677	59.6693	60.4775	59.7819	57.9492	52.6094	55.6052	60.2328	56.9148	52.1433	49.2141	46.0244	45.4605	44.1778	46.7185	46.7345	49.0762	52.955	49.5404	47.5556	50.2179	52.0334	55.2245	55.6064	51.1343	50.1048	52.9184	48.625	49.8153	51.7956	51.1534	49.3243	47.6042	46.9601	50.562	48.8465	47.0367	49.3402	46.5388	46.4926	49.2146	50.7456
48.6776	50.4505	52.5515	52.0207	54.0559	57.7495	53.6104	53.8539	61.5747	64.2976	64.4928	64.1493	63.2252	59.5067	56.5292	59.8186	58.7159	54.8605	54.2767	54.0065	51.3559	54.4846	56.758	56.1564	58.484	60.214	57.0371	51.0677	54.8734	59.4124	60.6482	56.5867	49.8852	51.9832	54.297	51.6681	51.0594	51.2863	50.0443	49.8788	51.4319	52.1926	49.7234	52.5904	56.2303	53.9668	44.8588	50.1289	53.8789	50.6582
54.8846	54.705	54.2111	51.3475	55.0761	60.1512	57.8704	59.3572	64.686	65.8638	65.4325	65.7693	66.2199	64.8031	61.2903	60.3814	59.9399	59.2819	60.9859	60.2967	59.3457	61.5274	61.7106	60.6115	62.26	63.545	59.8958	50.3464	55.6182	61.1306	60.8009	56.5764	52.4092	50.2015	52.0063	55.7033	54.8342	49.9442	49.2644	49.7842	53.6589	57.669	57.3449	57.6533	58.9734	55.1985	47.6801	56.8504	60.0972	58.6257
59.3484	57.0237	54.5468	50.5957	53.3181	58.7257	56.7807	58.976	63.6389	63.6943	63.8009	65.7014	67.2187	66.6133	64.2331	62.267	59.6774	59.6423	63.071	63.4565	63.1049	63.4905	62.9156	61.6322	62.7432	63.9925	59.0419	50.2121	53.7071	56.7732	56.3109	56.6635	58.6506	58.7515	60.2086	61.759	61.249	57.2435	51.3838	49.9498	53.8395	57.6835	59.0653	58.3068	56.7113	50.8804	50.3777	59.7875	60.851	60.0012
59.3343	56.3702	52.305	49.0169	49.9184	52.9412	51.0496	52.9966	55.8775	57.7459	61.1009	64.2601	66.1388	65.3389	63.2255	62.0015	57.1319	55.531	62.052	63.7478	63.1053	62.2995	62.2735	61.0433	60.4401	61.5824	55.4966	52.1364	56.4499	54.6974	53.6484	58.3006	61.9168	63.0012	64.9309	65.592	63.8268	61.2376	58.3393	55.3679	54.015	55.019	56.7994	55.2776	50.243	47.855	55.3044	60.6248	59.6309	58.0159
55.8685	54.0927	52.5522	50.5405	48.4359	47.6751	49.4745	51.7483	50.8388	55.4305	59.776	61.037	61.7924	59.5852	59.1552	58.5067	53.0639	52.6574	58.8337	60.543	58.4651	58.6006	61.8437	61.6609	58.6364	57.2588	51.765	51.9745	58.3807	61.2578	60.5958	60.6636	62.2879	62.4607	64.8657	66.2647	63.4223	60.2871	59.493	57.1189	54.6816	52.3841	52.4361	51.1397	48.4604	54.518	57.8998	59.2234	57.3961	54.402
53.035	51.5463	55.5668	53.6351	50.4438	49.3072	51.2482	57.1705	59.0314	58.661	56.4784	52.8527	52.7513	53.5112	57.5184	56.0404	51.8594	57.0077	55.7418	53.772	51.9247	56.3456	62.5818	63.4106	60.3016	56.3153	52.1456	51.6859	57.839	61.8142	61.262	59.4217	59.0709	58.0713	60.1704	63.7254	61.1498	56.1542	56.3534	56.4311	55.7461	51.7671	50.0998	50.4596	50.4072	54.6429	56.5531	55.4068	53.5252	51.2025
51.8349	48.7651	54.7854	57.0697	55.767	54.7334	52.3335	54.2577	56.4985	54.2452	50.3306	49.6466	51.4702	55.2081	58.9006	56.6837	52.6779	58.87	55.5623	49.4804	50.6097	56.8044	61.9263	62.5405	59.6262	57.8846	55.7496	52.3943	54.8563	57.2288	56.1336	54.1535	54.8587	56.1393	56.1418	55.9539	54.2334	50.3074	50.4037	54.3521	54.839	53.1419	52.3493	52.6553	50.5908	50.2114	54.0015	51.7569	49.7835	52.0164
46.5456	46.4015	53.7881	60.1915	61.1013	59.523	54.6933	49.6625	49.3364	47.9296	48.9714	55.2385	57.4123	57.4798	58.7723	57.7088	53.2734	52.8458	51.2665	48.1461	48.101	51.0017	57.2407	59.1664	56.6046	56.7895	58.5099	55.2511	52.6694	52.9256	50.9677	50.5905	54.6932	58.7259	58.1905	53.9303	52.2485	50.1241	49.5606	54.4873	53.8062	54.8493	56.7221	57.5597	54.8747	48.3179	52.3116	52.3918	49.3698	54.3979
49.8085	48.3069	54.379	60.7121	61.4633	58.4051	52.352	46.8528	46.1049	46.1293	48.2362	53.4308	56.9632	58.3698	59.6501	60.1242	58.5447	55.0102	50.6689	48.5404	50.3164	48.4405	49.118	55.6756	56.5187	56.8349	58.8661	59.108	56.8928	54.1392	49.0185	49.2875	52.1392	55.9936	57.3474	57.3915	54.9746	50.9291	51.236	55.4682	54.6457	55.5568	58.3454	60.0175	57.0879	48.3456	52.6619	54.9275	50.26	49.2331
55.6145	52.2194	53.9937	57.0884	55.7064	50.3978	48.8284	47.0229	44.7428	46.1514	51.8496	54.8317	57.1061	59.2129	58.7751	58.0799	57.6731	57.5984	54.6021	52.1937	55.4288	54.2769	47.3661	51.012	57.5709	59.3496	59.4541	59.6272	56.6728	51.2473	49.9115	48.8702	46.9581	50.1299	53.953	55.817	51.8631	48.267	49.2872	53.3545	54.7493	54.4428	56.567	58.2979	53.7273	46.0084	53.2643	55.212	50.3171	45.5713
51.356	47.5182	47.7022	48.0042	46.176	43.8871	48.4567	48.4904	46.165	47.9723	54.6015	56.4894	55.1635	57.7858	56.0173	52.4885	49.726	48.2041	47.6071	51.3906	55.2801	55.2341	47.7012	47.4503	55.4431	58.6581	58.7795	54.4862	50.4364	52.3585	49.7956	46.3592	47.4137	48.2032	52.2254	55.2952	53.0051	49.7856	47.3449	49.9674	52.1062	51.572	52.863	51.6396	46.4657	43.547	47.7394	51.531	47.0415	43.8872
51.9852	49.1434	48.2334	48.3932	46.8865	45.0751	45.9161	49.6045	51.7215	51.6236	51.6885	53.9963	49.5516	51.8271	56.2362	54.3134	49.5254	51.0009	51.3722	52.7559	54.4165	52.0536	50.6759	53.675	56.6832	55.398	56.4858	56.0863	56.3266	56.1255	50.4978	52.9654	53.9426	51.8669	49.1532	49.9253	49.5396	47.4548	48.8272	51.413	51.3668	51.9399	52.8349	48.8532	44.3326	45.2786	46.3386	46.8465	50.7266	50.7938
49.9673	51.0695	57.8398	59.6235	57.4799	52.7049	49.5865	52.6155	55.9099	56.5775	51.398	50.0232	48.2414	53.2018	57.8937	51.6633	52.2268	56.0699	53.1236	51.8212	51.8313	51.771	57.2032	62.4731	63.4355	59.8403	59.2221	58.7403	51.9327	49.9185	55.2635	59.0766	58.9995	58.7861	57.8238	56.8681	55.6991	51.4511	55.6364	60.6668	59.1573	58.0328	58.5332	53.9401	48.1193	49.7485	52.1636	53.1703	57.234	55.4937
58.1831	61.3512	66.185	67.1744	64.2313	57.6405	54.3467	56.6308	59.0566	59.3817	53.5418	49.4375	51.89	61.3336	64.0045	60.8014	63.5449	64.9114	59.3391	54.3075	50.4992	52.3278	62.1675	68.0914	68.8978	65.7309	64.4037	63.9036	61.1426	58.8557	58.7177	60.3688	61.0478	61.969	62.6238	62.795	62.0895	58.0385	60.5999	66.5944	65.5187	63.6182	63.8507	60.7958	55.2083	52.1527	54.2185	60.177	61.585	56.013
65.4056	68.0109	70.3703	70.5851	67.2886	60.4585	57.9751	59.4517	61.2948	61.1461	56.3672	55.4289	59.6618	66.3881	68.7358	67.8324	69.239	69.5093	65.0194	61.0778	59.3946	57.1725	64.5072	71.0637	72.0743	69.7713	68.4361	69.0515	68.7916	65.4482	60.5541	60.1975	60.7305	61.1975	61.6325	63.0745	63.9509	61.5531	62.9053	68.5957	68.1775	66.3845	66.3789	64.4587	59.0449	53.6028	54.5162	63.0372	63.4086	56.0322
67.817	70.0505	71.3893	70.9757	67.4414	61.5795	60.0742	60.7571	62.4229	62.5454	60.2001	60.1482	62.7541	67.7457	70.101	70.0478	70.4611	69.8867	66.1033	63.6128	63.8217	60.8169	65.0499	71.6658	72.9429	71.3838	70.0979	70.8473	70.8233	66.743	60.8316	59.9422	58.7101	58.3109	59.1603	60.8865	62.4797	61.6856	63.1382	67.8238	67.8158	66.4392	66.1514	64.4874	59.137	55.0137	57.0702	63.3216	62.7784	55.6548
66.8675	68.6685	69.3461	68.0083	63.606	59.8622	59.9504	60.0085	61.6435	62.3009	61.923	61.5516	62.3014	66.021	68.0481	68.1413	67.3283	65.1061	61.9164	61.6925	63.8124	62.003	63.6507	69.3316	70.6668	69.55	68.4536	68.8451	68.4278	63.9461	58.6648	57.5562	56.2924	57.2943	58.8174	58.9373	58.9389	58.5412	60.263	63.6678	63.7721	63.3098	63.0627	60.953	56.9389	54.7914	57.8472	61.1845	59.4513	54.746
63.7947	64.5022	64.6224	62.4637	56.0507	54.6555	56.8595	56.9545	58.2089	59.2016	59.0598	57.8678	57.6941	60.5937	62.1831	62.061	59.8403	54.9357	53.0678	55.6441	59.7324	59.8472	60.228	63.235	63.9781	62.7378	62.0157	62.0007	60.0436	56.6932	54.3531	53.5241	54.0867	55.1827	56.8877	56.8717	55.8208	55.3272	55.3385	56.1338	56.1342	57.1044	57.1418	55.649	53.7484	52.7127	54.6139	55.1179	53.5491	52.7843
59.3468	60.2988	59.293	56.8078	51.3024	49.9467	52.3368	52.4182	53.0561	53.7639	53.145	51.349	50.2229	52.4463	54.6213	55.6738	56.4575	56.0428	52.9639	51.7325	54.1455	55.1107	55.4685	55.1856	54.6131	53.0074	52.5922	53.8045	51.6606	50.1237	49.6444	50.759	51.4654	51.2303	52.0735	52.3121	52.2126	52.2282	51.8673	51.426	51.5182	52.5528	51.6585	52.09	52.0572	50.8448	51.1702	49.5335	49.3357	49.683
52.0737	54.9985	53.4837	49.7404	47.0323	48.5846	49.9472	49.2453	49.0081	49.4243	49.4691	48.3415	47.2809	48.2017	50.5437	52.5235	53.1779	51.665	49.3176	50.2914	51.5109	51.3928	52.8455	51.6728	50.0318	49.5919	49.1735	50.6762	51.6686	49.5285	48.1802	49.1098	49.7197	50.1164	49.4273	48.2907	47.6559	47.8311	49.1274	49.4022	49.7913	50.1666	49.9484	50.2372	49.3938	48.3369	49.1946	48.446	47.951	47.8079
48.0803	49.6136	50.4743	49.3566	45.9314	46.0068	46.4927	46.3199	46.2303	47.6248	48.0046	46.8927	46.2154	46.5419	47.0945	48.1063	49.335	47.6467	46.2582	46.9162	46.9985	47.4326	50.071	50.5482	48.6611	48.4427	47.9423	47.699	47.812	47.3769	47.4959	48.0979	48.6601	49.7957	50.1298	49.1515	47.7382	47.4767	48.5807	49.1406	48.7713	48.3796	48.6874	48.8651	48.524	47.2603	47.968	49.1752	48.6176	47.0907
50.2759	51.2192	52.5085	52.4779	49.1371	45.0822	44.3656	44.4223	45.4307	47.698	48.428	48.3955	49.9271	51.8476	50.7862	48.2197	49.0308	48.7351	47.2056	47.2606	46.0934	45.2826	48.1181	50.9795	51.2484	50.7156	50.3898	50.1844	50.6395	49.483	48.3862	48.3255	48.7682	48.6976	48.9508	48.7528	47.3161	46.9381	49.177	51.1528	50.8251	50.2156	49.8022	48.9336	48.5479	47.5091	48.4214	50.2275	49.2829	47.1883
52.7569	52.6809	52.1314	52.6471	50.8405	45.8465	44.8971	46.7408	49.4778	51.0293	51.1014	50.1864	51.1008	53.5162	55.1224	55.0744	52.2029	48.7272	47.8377	49.2726	49.7162	47.5264	48.9753	52.2568	52.7299	52.2079	51.4465	52.0271	52.2697	50.5706	49.857	50.5324	49.4994	48.4107	48.1531	47.8407	47.2315	47.0617	48.8148	51.478	51.6652	51.2106	50.4704	48.8493	47.6498	47.161	48.2841	50.2588	49.1301	47.2605
53.0298	53.4225	49.9087	48.6802	48.3234	46.1671	45.5109	47.675	50.9968	51.8415	51.446	49.48	49.1606	50.8017	52.2135	53.2981	50.7649	47.3039	47.7022	48.9928	50.1043	49.6145	49.041	50.1516	51.3234	52.445	52.6134	52.337	51.1927	48.6314	48.8705	49.4383	48.9783	48.3131	48.5514	48.6465	48.2578	47.7523	49.0326	50.3678	49.9746	49.6084	48.671	48.0832	47.6654	47.0209	47.1658	48.9477	48.0124	46.6502
51.4284	53.1819	49.7821	45.9621	46.5836	46.9866	46.5546	48.1568	50.9135	51.6001	49.9949	48.6548	48.5725	49.1384	49.4961	49.3473	48.4552	47.8083	48.4094	48.9238	49.0166	49.3019	49.7554	49.4993	50.2951	53.0027	54.32	51.817	48.4961	47.6822	47.9576	47.9451	48.0759	48.3019	48.6884	50.5116	51.0867	49.0288	50.1646	51.5168	50.7559	50.0752	48.9595	48.5354	47.9762	47.0953	46.4789	47.9498	48.6292	48.396
50.8097	52.5619	51.136	46.898	46.7738	48.1547	49.7995	52.3191	54.3469	54.8866	53.8259	53.7872	53.6267	52.2778	51.8347	51.7057	51.2119	49.7703	49.4948	50.7494	51.0295	49.4346	50.5467	52.4204	52.829	54.6962	55.8198	53.2418	48.7622	47.909	48.5075	49.1169	50.4188	51.2722	50.5888	51.6645	52.2054	50.2894	50.9867	52.5616	52.3978	51.6695	51.3058	51.2922	49.5438	48.0058	47.7203	48.8182	50.3766	52.0058
50.9802	51.1944	49.4529	46.7476	46.564	48.0373	51.842	55.9462	57.1345	56.9431	56.7422	56.0792	54.2699	52.7551	52.8002	52.8408	50.7857	49.3916	49.5046	50.093	50.3448	50.1453	52.1136	55.2187	57.0546	58.7537	58.8545	56.7036	52.486	50.0746	51.3763	53.4006	56.1989	56.8472	55.0846	53.5562	52.3889	51.1355	51.0088	51.7283	51.9592	52.1787	53.1332	53.0552	50.3815	49.7964	50.7426	51.2614	52.3231	54.9275
49.5965	49.1656	48.0128	47.4753	47.0326	47.151	49.6925	54.6016	56.1156	55.1162	53.7911	51.7489	51.1229	51.2015	50.0419	49.7756	49.8125	51.0725	52.1803	51.314	51.0659	52.2749	54.1914	56.135	58.8403	61.4647	61.5262	59.4586	56.6827	54.4597	55.577	58.0013	60.2758	60.2381	57.9155	55.1271	53.5363	52.3366	51.7799	51.3538	51.6796	53.642	54.6781	53.2717	50.8067	51.7888	54.8904	56.0018	55.7654	56.421
48.6737	48.4651	48.5991	48.6539	48.0933	48.2878	49.4136	52.2999	54.4711	54.6321	55.6728	57.1037	58.5946	58.2448	56.2384	55.1717	55.6629	55.7591	55.5249	54.1748	53.8492	55.6765	56.6346	55.8629	57.7564	61.2327	62.1219	60.3767	58.5332	57.052	58.0734	60.7048	62.0839	61.3386	59.1473	57.3401	56.0753	54.0507	53.33	53.264	53.099	54.7092	56.4449	54.8551	52.2306	52.7371	56.4813	58.9267	58.3496	56.0132
50.1228	50.3892	50.6031	50.0264	49.6835	50.2837	52.8126	55.6663	57.7736	59.2663	60.9556	62.2736	63.1256	62.3	60.501	59.4668	58.7929	57.0751	55.5442	55.1595	55.0687	56.1501	58.0696	56.8767	56.5608	60.2605	61.9765	60.4539	58.3288	56.9846	57.5739	60.8354	62.1004	60.9594	59.9767	59.9828	58.3715	56.1357	55.5826	55.794	56.1375	57.1498	58.365	56.5687	54.8549	54.3245	57.0093	59.9144	58.3922	55.0162
52.7724	52.9995	52.4994	51.9854	51.6207	51.3006	53.231	57.1772	59.9666	61.4737	61.8993	61.2404	60.899	59.7534	57.7827	56.7275	56.6737	57.5803	57.1768	56.246	55.8223	55.655	57.5581	59.2426	58.5623	60.5068	62.0902	60.0108	57.2048	55.6726	55.0809	57.605	59.6731	59.0802	59.4855	59.9313	58.4632	57.3688	57.609	57.7559	58.606	59.1802	58.8077	57.6665	58.0728	58.0882	59.649	60.9645	58.7661	55.5051
55.4547	55.3017	53.9848	53.639	54.7663	55.347	56.4321	58.9142	60.6245	61.3561	61.598	59.9938	57.8954	58.0327	59.144	59.3637	58.6564	59.5782	60.4587	58.6491	58.1033	56.6199	56.7013	60.54	61.797	62.3169	62.4429	59.5732	55.9402	54.4989	54.5201	54.7855	56.4271	56.406	56.9009	57.4328	56.9181	57.0375	58.0129	58.7967	59.4805	58.6274	58.8918	59.1133	59.7823	59.9491	61.4518	61.8394	59.4469	57.1028
57.0226	56.6574	55.2799	55.7288	57.0799	57.8622	60.1555	61.6625	62.3576	62.0547	62.0176	61.3827	59.9276	61.1172	63.7325	63.3441	60.5163	60.3839	61.3565	59.6707	58.8096	57.3946	55.5684	59.5191	63.0361	63.4809	62.1558	58.2936	54.2345	53.4906	54.8855	54.1156	54.0458	55.927	55.5618	55.5275	56.6359	57.276	57.8667	58.7168	58.5451	57.3272	58.1089	58.2911	58.3537	58.5877	59.9465	60.0029	58.8224	58.1486
56.8266	56.6574	56.9628	58.5574	58.4256	57.5832	60.0702	62.3745	63.4695	62.8889	61.5405	60.7059	59.8901	60.451	62.3251	61.505	58.7307	58.5678	59.8344	58.861	57.0698	55.1645	54.2969	57.9644	61.9929	62.3671	59.3214	55.2409	53.1947	53.2595	53.7446	53.3978	54.6712	57.3921	57.3617	56.5022	57.3294	57.1137	56.9379	56.702	56.8444	56.9131	57.1042	57.6368	57.1918	55.8408	56.3965	57.2373	58.1629	58.3242
56.0658	57.0696	58.4943	60.1471	59.4223	57.6939	57.8339	60.198	61.6022	61.2621	60.3717	59.3231	58.7555	58.3524	57.964	57.0076	56.1741	57.0553	57.8696	58.2992	57.0588	55.7673	55.3192	57.1089	59.5189	59.4246	57.1067	55.9822	55.3793	54.2758	54.1044	54.4683	55.175	57.3635	58.1797	55.6437	54.9007	54.4587	55.0275	55.9866	56.4379	57.6677	58.3269	58.9199	57.3925	55.5325	56.7964	58.6163	60.1738	59.2324
56.5086	57.1739	58.1636	59.2233	59.1721	58.5304	58.6199	58.7751	58.3137	57.3632	57.5689	57.8395	58.1301	58.1299	57.0544	56.4176	56.5518	57.1665	57.5499	58.4752	58.3677	56.9469	56.4531	57.2606	57.9201	58.9353	59.2966	57.7327	56.7483	56.2542	55.8293	55.8366	54.9123	55.2553	55.9176	53.6908	53.0849	52.7932	54.3768	55.5789	55.8832	57.0792	58.1003	58.3459	57.7052	57.1858	58.4764	60.9339	62.3365	60.9004
56.4906	56.7163	56.5485	57.2614	57.8593	58.5487	58.9989	58.0912	56.4553	55.5321	56.464	57.3156	57.4416	57.4345	56.7207	55.9224	56.7179	57.475	57.6912	57.6233	56.4294	55.239	56.2088	57.5369	58.9392	61.3497	60.5327	57.1663	56.4448	56.719	55.3863	55.4704	55.0322	54.3753	53.7252	53.0551	53.5283	53.7066	54.3907	54.9516	55.6258	56.5396	57.5078	58.3644	58.6725	58.0196	58.0024	60.2231	62.2143	60.9783
55.7856	56.4541	56.3856	56.095	56.01	56.5425	57.4156	56.6379	55.495	55.4279	56.2966	57.3572	57.4448	57.1681	56.6518	56.1159	57.1301	57.6803	57.6794	56.7095	55.4461	55.0603	55.9559	57.123	59.0328	61.3608	60.7748	58.2343	57.6775	56.7668	54.0244	54.306	55.4779	54.6464	53.4344	53.2397	53.5476	54.1825	54.6191	54.7596	55.6234	55.9793	57.0266	59.1659	59.3131	57.5181	57.5481	58.4866	60.3705	60.6083
55.3543	56.1922	56.1052	55.2262	54.6319	54.9045	56.205	56.1223	55.1964	55.6073	56.6943	57.8999	58.3424	58.4393	58.3921	58.7254	58.865	57.9766	58.2356	57.1387	56.0328	56.3222	57.1117	57.3785	58.3087	60.0142	61.4916	60.914	59.9672	57.9191	54.9023	55.2271	56.1746	55.7857	55.0658	54.7506	54.5433	55.131	55.2949	54.9309	55.2882	55.6455	56.8652	58.6489	59.0777	57.3999	58.1071	58.3039	58.9359	61.0582
54.1088	54.5263	54.6377	54.6717	54.5173	55.2643	56.1199	55.7743	54.8246	55.5574	57.4334	59.1328	60.1873	61.0386	61.2599	61.73	61.0363	58.9875	58.8014	58.2	56.7642	56.7016	57.1609	57.2987	58.705	59.0606	59.0206	59.5325	58.9856	57.8654	56.5863	57.0427	57.3322	57.4373	57.7866	56.6811	56.1007	56.3855	56.2062	55.8473	55.5896	56.3354	56.7325	57.5167	58.3641	57.619	58.2955	58.9491	58.4452	60.8923
53.5071	53.4004	53.8208	54.0799	53.9819	54.6436	55.4181	55.4864	55.211	56.129	57.5123	59.0308	60.548	61.909	62.5204	62.8522	62.1133	59.8558	59.5401	60.4124	59.9567	58.399	57.0678	58.4059	61.7235	62.6737	59.3997	57.6148	58.0024	58.124	57.9267	58.8874	59.1931	58.987	59.5428	58.0845	57.0434	57.4165	57.2565	56.8341	56.3731	57.4003	57.9031	57.801	57.9805	58.114	58.5026	59.2168	58.5042	60.5246
54.3361	54.7271	54.7381	54.7402	54.6735	54.3026	54.6649	55.0692	55.2827	55.8129	56.2201	56.6659	57.9425	59.9328	60.9145	61.3745	61.0322	58.9721	59.2303	60.7552	61.2055	60.1331	58.6195	59.9327	63.848	65.6643	62.151	59.3621	60.26	60.0137	59.3041	60.7641	61.1207	60.6178	60.0131	58.536	57.5439	57.8175	58.0562	57.8436	57.0989	58.543	60.0573	59.3417	58.3989	58.2816	57.9759	58.6164	58.9558	60.0339
55.5536	55.7074	55.622	56.1881	57.1683	56.3121	55.2493	55.3383	55.5746	55.5908	55.8629	56.2407	56.1992	56.7062	57.7909	58.7005	58.5753	56.7048	56.9822	57.9503	58.3753	59.172	59.1537	60.4094	63.2873	63.4392	60.5583	59.6251	60.3894	60.2439	59.7672	60.7331	61.2922	61.1841	60.3176	59.1162	58.695	59.2237	58.9068	58.6323	57.9513	59.8556	62.3309	61.2483	59.0719	58.3042	56.9999	57.2128	58.8781	59.1457
56.7094	55.8029	56.186	57.2994	58.2913	57.1983	55.8088	55.7501	56.209	57.3407	57.6564	57.5863	57.3641	55.8565	55.7457	56.3687	55.7501	55.1918	55.3318	56.566	57.2416	57.4379	57.9026	59.4919	61.1915	59.8083	57.851	58.8309	59.0012	57.9859	57.5669	58.433	58.9242	59.6014	60.2855	60.4751	61.0378	61.6868	60.8015	59.861	58.5291	59.7131	62.8725	62.6622	60.4938	58.4976	56.3945	56.2518	58.2624	57.6022
57.6763	56.6065	57.3355	57.6791	56.8517	55.2975	55.7522	56.9102	57.8058	58.5766	58.5059	57.5597	57.3012	55.3814	55.5352	55.7246	54.9192	55.2798	54.8875	56.4283	58.1174	56.9754	56.8131	57.5607	58.1742	57.343	59.0281	60.1732	58.8794	57.8495	57.759	57.6596	57.7602	58.5454	60.4603	61.0999	62.0308	62.1772	61.4566	60.0501	58.2262	57.5752	60.3021	61.4345	60.3025	58.4335	55.672	56.4488	57.0258	55.9124
58.3462	57.0843	56.9668	57.2487	56.3606	55.4996	57.6431	59.1169	59.219	58.6663	58.318	57.5478	57.064	55.7122	56.2224	56.485	55.6268	55.7077	55.3956	55.4347	56.3418	56.6825	56.6723	56.5705	56.9623	59.2739	62.4363	62.3962	59.7779	57.9069	58.357	58.5215	58.7144	59.5777	61.4505	61.6422	61.572	61.3249	60.8237	59.6482	57.6736	56.5925	56.9901	57.4264	57.2545	56.475	54.6521	55.0866	55.1399	55.3568
57.0175	56.5869	55.9278	55.9094	56.167	56.2435	58.2911	59.6025	58.7599	57.3387	57.649	57.8197	57.1921	55.1437	56.1049	57.074	56.3701	56.0662	56.8025	56.8759	55.7036	56.1884	57.3241	57.2279	57.4375	60.213	63.447	62.8977	60.0378	58.6471	58.9785	58.862	58.8055	59.6646	61.5069	61.6105	60.2876	59.5872	59.4776	58.6381	57.3933	56.264	55.6691	54.3196	53.6794	54.0108	53.6475	54.0454	54.5749	54.9601
54.9171	55.2625	54.8722	54.8714	55.2752	55.3083	56.928	58.1728	57.1676	56.9592	57.6758	57.688	56.6722	55.2258	56.1891	57.0537	56.4679	56.1522	57.0492	57.9224	55.9777	56.4809	58.7748	58.6257	57.5142	57.1643	58.8983	59.2413	58.2751	58.5562	58.5746	57.7266	57.8097	58.2697	59.6992	60.0456	58.696	58.0226	58.2082	57.8044	57.2653	55.7225	54.2975	53.4944	52.1464	52.2948	53.3581	53.9408	53.8128	54.3178
[truncated: 67 more columns]

## Sheet: Fig.1b
41.8298	42.313	42.8943	42.0436	41.6761	42.4647	42.0711	42.0277	42.2815	41.3746	42.3199	41.8984	41.957	42.3591	41.1517	41.7839	42.4839	42.234	42.3436	42.5629	40.7083	41.5811	41.57	42.6223	42.1293	43.0032	42.5336	42.5023	42.6742	41.2376	42.4014	42.5399	41.5486	41.5807	41.3651	41.6821	42.2349	41.7652	41.8782	41.4828	42.0937	41.8225	41.9023	41.1992	41.7623	42.4125	41.8615	41.9529	42.4213	42.0808
42.066	42.1692	42.1301	42.1506	41.4774	42.1881	42.1191	42.1476	42.5365	41.7868	42.8416	42.2024	42.1473	42.3888	41.0088	41.3999	41.4888	42.0262	42.3945	42.7468	42.8897	41.8512	41.9201	42.6589	43.1479	42.762	41.5871	42.3828	42.1495	41.4007	41.4894	42.2305	41.3278	40.8545	41.8576	42.1436	41.5361	42.0804	41.8861	41.6073	42.2671	42.0758	41.3848	41.5445	41.6938	41.5987	41.9251	41.6249	43.1465	42.3109
42.1093	42.111	42.0951	41.796	41.3915	41.6142	41.9048	42.3931	42.3788	42.1452	41.7945	42.3477	41.3654	42.3506	40.9908	41.6053	41.6371	41.5817	42.0623	42.1464	42.1585	42.2338	41.9081	42.4783	42.4409	42.4514	41.4913	42.3896	43.1189	41.7105	42.3808	41.8751	41.5501	42.0317	42.6426	41.6826	42.4312	42.9493	41.9921	41.6243	41.9789	42.0842	42.0849	41.0729	41.7591	40.5444	41.5251	42.3088	43.2612	42.5541
41.4868	41.0753	41.4439	41.6589	41.1023	41.7366	41.1197	42.3479	42.2536	42.1661	41.4009	41.537	41.4299	41.9917	40.8295	42.2461	41.2412	41.4375	42.4714	41.6603	42.0738	42.5332	42.4273	42.5598	41.5091	42.4856	41.2369	41.8965	42.9962	41.8812	41.983	41.173	41.2504	41.7615	42.1076	41.0704	42.9655	41.8021	42.2235	41.0665	41.7064	42.2402	42.2385	42.2375	42.2389	41.4175	42.1383	42.7322	42.9647	42.5758
42.0529	41.8076	41.1673	41.4822	41.2641	41.8693	41.8647	41.7188	42.2688	42.4943	42.3569	41.7243	42.3874	41.6512	41.979	42.8676	42.9619	42.9832	43.0016	41.7588	43.2083	43.1949	42.6175	43.0159	42.2247	42.4823	41.6884	42.5985	42.5823	42.1045	41.9525	42.0773	41.4439	41.3164	41.8949	41.547	43.256	42.253	42.8042	41.3459	41.9465	42.6074	42.475	42.6295	42.4545	41.8722	42.1474	42.2831	41.8219	42.188
42.3454	41.7505	41.5177	41.8295	40.8643	42.0387	42.1514	42.2832	42.1834	42.8996	42.3917	42.5521	42.2565	41.9047	43.1145	42.5036	43.9327	43.4172	43.6352	42.9772	43.2994	43.717	43.3114	43.7655	43.3096	43.362	42.479	42.6523	42.0729	42.468	42.4413	42.1663	41.7965	41.2365	41.9544	41.5521	42.3203	42.119	42.4609	41.499	41.7015	41.3569	41.9839	41.8809	41.9166	41.5875	41.0826	41.9387	41.0202	42.6154
42.4823	41.517	41.9742	41.8368	41.1838	41.6223	41.9692	41.3339	41.47	41.3699	41.4819	42.3067	42.4656	41.1564	42.8727	42.5084	42.7865	43.5492	43.0935	42.7131	42.3477	43.5262	42.5034	44.0238	42.67	43.9678	43.2968	43.0355	42.2017	42.1073	41.8338	41.616	41.7971	42.2873	41.6003	41.9471	42.1114	42.5268	42.9217	41.5622	41.8505	41.9215	41.9237	41.948	41.9966	42.3054	41.6399	42.6526	41.8212	42.6918
41.8759	42.2152	41.7236	42.1688	41.6548	41.8135	42.3867	41.9445	41.6624	41.6711	42.4471	42.0595	43.4028	41.7579	42.5408	43.2162	43.1271	42.7041	42.9285	42.0446	41.3931	42.7773	42.8903	43.3365	41.8827	43.6275	42.7224	42.5906	42.4484	42.252	41.6187	41.9823	42.4239	42.8625	41.9737	42.0132	42.5791	42.3434	42.6409	41.9043	42.6036	42.5302	41.8395	41.3238	42.4311	43.2609	41.9118	42.7511	42.0377	42.4063
42.2339	41.2137	41.8979	42.4229	41.4099	41.2711	42.2881	42.3085	42.3418	41.4511	41.8043	41.9754	42.8347	42.7417	43.1762	42.5238	42.3181	41.8417	42.5509	41.7168	42.9874	42.1964	42.3915	42.2573	42.8411	43.0764	42.2931	42.71	42.4502	42.412	41.2031	41.5891	42.1276	42.6549	41.7645	41.5529	42.2747	41.6839	42.0214	42.5619	42.5905	42.3018	41.8444	42.351	42.5959	43.2521	41.8225	43.4859	42.6817	42.2215
43.2728	41.3863	41.9727	42.4205	41.311	41.947	41.7885	41.5863	42.846	42.293	42.4366	42.1732	43.1099	42.828	43.1803	41.8756	42.8581	42.5035	42.2654	41.618	42.2556	41.7136	42.2371	42.3197	43.3905	42.9689	41.7815	43.1606	42.4838	42.7044	41.5585	42.0057	42.3018	42.3392	42.4223	42.2201	42.5824	42.3942	42.054	41.7563	42.7008	42.8425	43.9741	44.0137	43.4267	43.9417	45.4205	46.2456	44.3201	44.2181
44.0446	42.1475	42.2288	42.7175	42.5101	43.0288	43.6119	43.0196	43.4353	43.2877	44.1451	44.135	43.9773	43.3893	43.3145	43.2975	44.114	44.5278	43.5587	43.299	43.1131	42.5907	42.6109	44.2384	44.2241	44.0974	43.8602	43.9988	42.9399	42.8886	43.5409	42.8399	43.1837	42.6401	43.9487	45.6219	45.7908	46.5118	44.9655	43.7959	44.1495	45.0728	46.7136	46.7361	45.5866	45.3328	47.6251	49.1421	47.2914	46.8435
44.8156	42.3739	43.1516	42.5628	44.5156	44.5352	44.3349	45.5003	45.5523	45.9177	47.4665	48.012	47.8923	46.6233	46.2434	46.5503	48.6073	48.8096	47.7863	46.0569	46.6435	47.2241	46.5947	47.8434	48.0491	47.2038	46.9988	46.0958	45.0412	44.9664	47.0203	46.048	45.4085	44.2473	46.7847	48.9255	49.5004	48.9424	47.782	46.5509	46.7609	47.1153	48.3958	47.7692	46.834	47.5972	47.4913	50.0083	47.773	47.2489
45.0765	43.0874	44.8877	43.4311	44.1744	44.279	45.9038	47.8323	47.4487	48.85	48.9832	49.3275	48.9292	48.205	47.9875	48.7807	50.8307	51.0914	50.01	48.6917	50.0092	50.7748	50.5295	51.3557	51.3011	50.1255	49.7348	48.7285	47.0374	47.3656	48.2814	47.7557	46.6136	44.9855	48.2565	50.4156	51.2245	49.3494	48.5478	47.8351	47.1834	48.4587	49.3658	48.7613	47.4271	48.824	48.5523	50.1423	49.2703	47.9719
45.3285	42.8635	44.325	45.2748	45.4878	44.0995	48.152	48.9445	48.8106	49.7042	50.615	49.7433	49.9831	49.5487	50.2213	50.0227	51.0529	51.4592	50.2945	50.0738	50.8393	52.0349	51.8817	52.8822	52.6416	50.8465	50.3464	49.4065	48.6844	48.4622	48.7917	48.7563	49.1042	45.936	48.5219	49.8899	51.3023	49.7841	48.9035	48.4411	47.7503	48.3806	49.159	48.9083	47.1473	48.4123	48.1098	49.3568	49.326	48.3352
47.6686	45.2681	44.6997	44.5518	47.2012	46.0814	47.5015	48.0299	48.969	49.2059	51.1287	49.299	49.1211	50.1344	50.2221	50.6842	50.2648	50.5146	50.9369	51.0354	50.5893	53.4793	52.6953	53.4933	53.5034	51.3127	50.1074	49.2054	49.2455	49.1854	49.4462	48.7117	49.5262	45.905	48.9974	50.6308	52.0993	49.674	48.5419	48.8157	49.3254	49.5248	52.7159	53.0025	52.0799	52.747	51.6176	52.7831	52.7436	51.2656
49.3645	48.7004	48.1671	47.0516	49.6597	48.8027	48.7924	50.1463	50.8763	50.6586	50.218	51.4717	50.0049	51.7938	51.7445	52.7013	54.1569	53.726	54.4123	50.4809	52.234	53.0159	52.6598	53.9495	53.6203	51.1638	49.5045	50.9198	50.0831	49.0151	49.5165	51.2217	49.2841	48.1272	48.6526	53.0722	55.2171	53.1203	52.1234	51.1927	48.8829	51.7518	53.1137	55.1227	53.9129	54.8104	54.4869	56.806	56.2672	53.632
54.4266	52.1207	48.2844	48.0159	50.8598	48.7907	49.3337	51.7627	54.1572	54.0225	51.928	54.2993	53.5648	53.224	53.8401	54.2783	56.2751	56.4692	57.5155	53.7664	55.3668	55.1884	55.5053	56.437	56.643	56.7105	53.9597	53.7904	52.4131	51.3008	51.4971	53.384	51.9086	50.8061	51.9094	51.3598	55.9143	54.027	52.9616	51.1635	51.6081	54.2308	56.2338	58.4386	57.2685	57.9374	60.0943	62.6691	61.0531	60.5394
59.8777	56.5639	52.9354	53.3807	52.6526	52.5707	53.0778	55.725	57.1016	55.8685	56.5808	56.3634	58.7866	56.6695	56.008	58.0314	58.0588	58.1774	59.3311	56.9896	57.9732	56.4139	58.2949	57.9699	58.2313	58.4335	57.2256	57.3885	55.1825	54.5341	54.0489	55.7905	54.1214	51.9834	56.2281	60.9117	63.2964	62.6153	61.2145	60.3178	59.5879	60.9866	63.8033	63.8661	61.8566	62.271	64.1423	66.1092	64.5602	64.3099
61.2607	58.7372	57.0334	57.247	58.0027	58.5984	59.7711	62.113	62.3312	62.1024	64.1206	64.1132	65.2572	63.6419	62.854	64.3069	66.421	66.816	66.0108	63.4742	64.9051	64.1688	64.2032	66.0542	65.7092	65.5787	64.0103	63.0601	61.4224	61.3377	62.9875	63.6198	62.401	58.4206	61.8836	66.2473	68.3215	67.4376	66.3152	64.6996	62.7063	63.8218	65.8466	65.4457	63.1537	62.512	64.1092	65.4752	64.3564	63.4274
58.3621	56.6759	56.2817	56.6838	58.9883	59.86	61.5558	63.7967	64.4409	65.29	66.7736	66.9095	66.9864	66.159	65.6823	66.9938	69.6663	70.4701	69.6996	67.4132	69.5755	69.4975	69.5343	70.8942	70.7214	70.129	68.227	67.1608	65.3644	65.1028	66.607	66.0874	65.0982	61.6761	63.2829	66.2889	68.1294	66.9964	65.8219	63.5467	61.2084	62.2009	62.8052	62.3139	60.1845	58.4363	59.863	60.962	60.2541	58.8561
52.152	51.0731	52.3115	53.9344	55.5379	57.1735	59.0817	61.2842	62.4603	63.7108	64.6747	64.9508	64.3774	63.7904	64.172	65.4547	67.8865	69.041	68.4968	66.6114	69.4591	69.1764	69.4051	70.5276	70.3785	69.4983	67.3194	66.7755	64.6619	64.1762	65.2066	63.6645	62.8846	60.8625	60.5484	61.4619	63.706	62.3947	62.3657	59.7838	59.6351	59.774	57.6735	57.6949	54.744	54.7304	54.9433	56.4601	56.1446	56.3676
48.4431	50.7465	50.6249	51.9155	53.3657	54.2698	54.5042	56.4434	58.3787	59.1312	60.2497	61.131	61.1096	59.1608	60.8793	62.2226	63.384	63.4413	63.0706	62.3676	64.8901	64.3942	64.276	65.6161	65.1851	64.3581	62.3243	62.8878	61.2492	60.9498	60.9402	59.6943	59.5774	58.2604	56.8552	57.8937	59.3685	60.0872	61.4717	58.7738	60.9522	61.2019	58.0778	57.1694	53.9372	54.8335	54.2009	55.9764	54.9705	54.6755
48.2325	51.2504	50.9066	49.7376	53.8219	54.5436	54.8196	54.4525	56.854	56.7476	59.8496	60.6035	60.7963	61.2605	60.3422	61.9291	62.0962	60.4821	58.85	58.3863	59.7811	60.9261	60.6413	60.752	61.48	60.2527	58.309	60.4116	60.3561	58.5392	58.5286	59.847	60.3421	59.2674	56.7078	59.2061	58.718	58.1197	60.7716	56.2117	60.378	60.242	58.1819	56.113	54.2719	54.5008	52.534	52.7858	50.722	51.2639
49.1382	50.6454	50.2136	49.6366	51.9062	53.634	54.953	55.3167	54.4942	57.0792	58.6665	60.261	58.9979	62.0912	60.2872	60.3068	61.0894	59.5111	57.2084	57.7783	60.099	59.9176	61.3569	60.8079	61.2792	60.9256	58.9751	61.7549	60.6714	57.0884	58.0819	59.4065	59.622	60.3964	58.0143	59.6509	58.4858	59.4188	60.0295	57.5928	58.7274	57.7041	57.7917	56.0851	55.3971	55.0513	52.8164	52.2552	49.6865	51.1069
49.308	50.1235	50.7778	50.6679	50.8615	52.8297	53.5526	55.2635	53.6938	56.1349	57.7038	57.9998	58.9742	60.9265	60.1726	58.6134	60.0547	59.8344	56.3882	57.3722	58.321	55.5096	58.4689	58.0021	57.204	58.0144	58.7066	60.0648	59.0071	57.244	56.4376	58.0076	57.0243	59.3324	58.8882	60.0428	58.0429	60.3359	60.5347	59.7511	57.7007	57.0658	57.48	54.4973	55.8007	53.9991	53.4181	53.0449	51.6648	51.4757
48.874	50.3565	51.0229	50.463	52.9765	54.0672	52.8421	56.1969	54.2622	56.0359	57.1508	57.1761	59.3776	59.7399	60.7635	58.8406	59.7356	60.4363	55.6386	57.0247	56.2947	54.5705	55.6434	55.7829	56.5642	56.4903	58.4127	56.9876	57.9772	59.2573	58.9698	58.1883	57.2119	58.3711	58.8682	59.5672	59.2662	58.9296	57.8515	60.4019	58.8309	56.8239	55.6982	53.9985	54.653	53.2905	54.4851	53.4527	54.8194	53.491
49.5208	49.8661	50.0918	49.782	54.4883	55.1752	55.2698	56.3492	54.8137	57.1406	58.6389	60.0784	60.9711	60.2594	61.4605	59.7546	60.15	58.7218	55.6611	56.0048	55.7412	54.234	55.9253	57.3247	58.2667	57.6414	58.4406	60.4276	59.194	59.2977	60.5598	60.4013	60.9848	59.4865	58.7576	59.4216	60.6368	58.6018	56.3113	60.4341	60.2202	56.8807	57.1882	56.788	56.2968	53.7566	55.3115	54.6125	55.9166	54.4105
50.9604	49.3305	50.4229	51.4242	53.6148	54.9887	55.9948	55.2705	56.1705	58.485	59.5434	60.8431	60.8471	60.7382	61.821	60.0765	60.1906	58.0412	58.4338	55.3126	55.6561	55.528	57.004	58.5703	57.3014	58.1379	58.3909	62.0835	61.0904	59.93	59.8479	61.5007	61.3575	59.4867	59.0976	60.134	61.2248	59.8745	59.1586	61.3508	60.8366	56.5358	58.8441	57.702	56.8914	57.1463	56.3306	58.0498	56.8755	56.6449
50.5077	49.9212	50.544	52.0937	50.6013	54.9484	54.096	55.3639	56.3442	59.1218	59.675	59.1849	58.1496	59.48	60.724	59.1786	59.0362	58.9017	58.7889	55.5433	56.1274	56.214	55.7488	56.8722	57.0806	57.1965	58.1268	59.3359	60.0023	60.9053	60.0062	61.1517	59.6902	59.0895	58.1832	60.3962	61.7492	58.954	60.0924	61.4927	60.9332	56.4635	57.6962	57.3477	55.7766	61.0833	58.8052	60.6884	58.551	59.136
50.9171	49.613	49.802	50.7074	51.3277	54.1163	54.0844	55.8816	55.9315	57.4272	58.7768	59.3249	58.7681	57.5228	58.7992	58.9235	59.1246	58.0847	57.3897	55.8303	56.6973	55.9332	54.9371	53.2862	56.5162	55.6711	57.501	54.6206	58.8714	60.0062	59.8883	60.5883	61.5723	60.533	56.9427	58.9328	60.4383	58.4539	60.3145	59.1635	59.12	57.3684	56.7565	57.2245	55.8964	61.8912	59.9354	60.4636	59.3002	59.8409
52.7501	50.4496	50.18	48.3365	52.8022	52.6616	53.3715	54.9428	56.2666	56.7001	59.1481	59.8374	58.3787	56.6352	57.5858	58.88	58.2749	57.6903	57.6391	56.7626	56.423	53.7632	54.0638	52.7229	55.3065	54.4297	56.1739	54.6274	60.6248	57.8479	58.5731	60.8821	62.5875	61.4272	58.6854	58.1828	59.4632	59.3764	59.4369	58.4169	56.922	57.0152	58.4682	57.9863	57.5225	60.2431	58.4418	58.4668	59.5741	60.6596
53.463	50.4827	51.3057	49.9027	52.2694	52.4868	51.1194	53.4543	55.1562	56.7674	59.7435	59.3086	55.692	56.9083	59.1589	59.0936	58.4674	57.9689	57.4892	56.6436	53.69	51.1124	51.2889	52.9855	54.8364	52.5056	57.2246	57.7753	61.3814	58.5857	58.529	60.9833	61.5352	60.2887	59.0952	59.1668	60.3544	59.7707	58.0836	60.1195	57.5506	56.461	59.0604	57.9576	58.2857	59.954	60.0302	57.7861	60.0264	60.1469
52.8389	49.9898	50.2593	50.8646	50.3052	49.7824	48.6851	52.1668	52.7096	55.2585	58.4145	57.7798	56.2999	57.0825	59.8162	58.3331	57.4937	55.7464	55.7073	55.9152	51.7279	50.4239	49.9254	51.3305	55.1395	52.1794	57.0795	57.6736	60.1769	57.8419	58.3909	59.0237	59.5105	60.1696	57.0384	59.7555	58.2872	57.7491	57.7192	61.8087	58.9623	56.5502	56.9128	55.6025	57.9331	58.8916	60.7163	58.9281	59.6684	58.1676
51.882	49.9845	47.6559	49.4692	47.8208	46.76	47.9564	50.7654	51.4333	54.5415	56.8307	56.9033	56.4614	55.803	57.555	56.1865	54.2402	52.1903	52.0513	53.6159	52.2363	49.581	48.564	50.1856	53.2851	52.5448	54.5244	55.7684	58.5392	57.8793	58.1948	55.7816	59.1567	61.2573	58.104	59.0259	56.9252	58.5915	59.9858	61.4804	60.2317	57.7655	56.2669	55.3645	58.0199	55.6754	59.57	58.5125	58.2102	58.5288
51.2543	49.0841	48.9635	48.4611	47.4517	46.8152	47.4192	50.0428	50.1791	53.0025	55.5908	55.2261	54.8294	53.4555	53.9701	52.908	52.9218	52.8717	49.6353	50.1813	51.751	49.1894	48.8878	48.9167	50.125	52.5138	53.7346	54.1926	57.2218	58.7341	58.5628	55.853	59.3245	59.9985	58.9481	57.7042	58.3035	60.2884	61.2261	59.653	60.2681	58.79	56.9069	55.6122	57.8566	56.5994	59.1296	57.8939	57.4669	59.5405
52.1405	46.8769	49.2801	47.479	47.2618	47.778	48.109	48.867	48.0665	50.22	52.8242	52.5823	53.245	52.6653	51.6066	50.8266	52.361	52.638	47.7689	49.0211	50.1017	47.6028	47.5732	46.9425	49.5231	51.3975	52.8724	52.6367	55.5875	57.0267	56.6006	55.6334	58.1333	56.0847	56.7084	56.3079	56.6644	58.254	59.9227	59.0659	60.3506	58.4693	56.8361	55.1652	56.5476	56.9823	57.6834	57.3686	57.7999	59.6525
52.152	46.9957	47.8967	48.6026	49.2965	49.5923	49.1476	49.4961	47.6848	49.7146	50.3673	50.4259	51.7208	51.1533	51.1962	50.1831	49.7924	50.7006	47.4989	49.3462	49.2344	47.1638	47.3974	48.6299	49.6028	50.2022	51.1329	51.2598	53.6163	52.6892	53.9731	53.0475	53.484	53.5823	53.5854	55.7452	57.1244	56.8834	57.0763	58.8562	58.8572	57.6219	55.9597	55.7964	55.6986	56.8609	55.729	57.8064	59.6042	59.7987
51.0261	47.7246	47.4349	49.1884	49.6929	48.5528	48.9568	49.8161	49.0569	48.4284	49.8722	49.277	49.8103	49.7025	49.5994	49.7581	49.8563	48.6199	48.2188	48.9437	48.3662	47.2787	48.4892	48.9534	49.9599	50.0943	50.809	51.8957	52.4184	52.5236	51.9108	50.5555	50.5265	52.1317	52.2089	55.2689	58.5558	58.481	56.7415	57.5546	57.9502	58.1103	55.0201	55.8931	55.1141	57.6422	54.8324	57.4415	59.9807	60.7049
48.4081	47.5125	48.1543	49.2241	47.9572	47.1426	47.9119	47.8511	48.5448	48.2314	49.6636	49.7355	47.5935	50.1867	48.8701	49.4321	50.9158	49.6172	48.8822	47.9051	47.1972	46.2463	47.8501	48.4249	49.2094	49.4428	49.6973	51.6714	52.0218	54.1441	52.4822	50.0237	50.8381	51.5711	49.0157	52.0043	55.9578	57.0092	56.4345	58.1089	58.9221	56.9863	54.3968	54.037	52.9178	55.7089	53.5125	56.2924	57.2286	60.4545
48.0391	47.7395	47.8753	49.3621	47.3249	48.3637	48.8813	47.1351	47.6007	48.7827	50.9836	48.5596	47.9769	49.8461	50.3918	51.5754	52.2776	51.0895	49.8668	50.1092	47.7794	47.6825	50.4876	49.7411	49.8698	49.8613	49.4768	50.8588	51.7854	53.3143	51.5718	50.8089	50.2962	51.2355	48.7301	50.8077	50.3017	52.8473	53.3254	56.895	57.4247	54.3183	53.5771	50.4674	50.9021	53.0961	53.1017	56.9039	58.7889	60.8717
48.7238	48.7394	46.2216	47.3185	48.4508	49.1138	48.513	48.0874	49.4464	49.5072	50.7268	49.8445	49.9466	51.4269	50.8951	52.3956	52.2935	51.772	50.8144	50.887	49.9454	48.3858	51.0907	51.8338	51.399	50.901	48.7876	50.9949	51.455	51.9331	49.7421	50.5196	49.428	49.2495	48.7472	50.3717	47.3623	51.0062	50.6065	52.791	53.1199	51.845	52.1286	48.5521	50.6473	53.1209	53.441	55.8362	59.7393	60.2043
48.3499	48.1392	45.9312	46.5106	49.5481	49.6185	48.4538	50.1651	51.4537	50.5842	49.3951	50.1875	50.3327	52.0504	50.9692	51.9967	50.818	51.8815	50.2896	50.299	50.7517	49.1462	49.3676	51.8059	50.7644	50.6441	48.7416	51.3849	51.1191	53.8896	50.8392	50.0492	50.6973	48.3438	49.0765	49.6739	48.1276	49.811	48.8347	51.409	53.1036	51.4628	50.9447	48.4384	50.7308	51.8409	53.6653	53.481	56.8881	56.5944
48.786	48.4949	48.013	48.2338	49.4233	50.4956	50.8231	51.6522	50.5031	51.5781	49.8715	49.136	49.7357	50.4756	50.0675	51.1135	49.4731	50.3866	49.0264	51.4516	49.9272	49.7531	47.4919	50.278	48.3963	50.1285	50.4715	51.5719	50.0065	53.5114	51.1193	49.3291	51.8477	48.186	48.7157	48.42	48.4541	48.8937	48.0862	51.0296	52.2475	51.5015	50.8754	49.2499	50.8078	50.2745	53.433	54.5548	53.6761	56.0411
48.4881	48.2052	47.7609	48.9021	48.3632	50.3967	51.4644	51.6157	49.2914	50.5913	48.6558	48.3622	48.89	48.576	48.0668	49.7037	50.5895	49.845	48.1129	51.3758	48.3673	49.9941	46.5114	48.3975	49.5765	50.0168	50.9579	51.7991	49.2119	52.88	51.2081	50.786	50.6115	47.4437	48.9052	50.4632	48.7142	49.907	49.8177	49.5226	51.1673	50.6586	50.8384	49.3925	50.3881	49.9612	52.4153	53.4178	52.8754	55.758
48.8391	47.9681	47.4124	49.2435	48.048	49.6847	50.3694	50.2905	48.3246	48.2434	48.4579	48.609	49.5641	49.4502	50.7264	48.694	51.4202	50.6251	48.0526	49.011	46.2498	49.901	47.9121	48.2769	48.9345	50.1791	49.462	50.83	50.0959	52.2543	51.6403	52.2703	50.415	48.7922	50.6465	52.7591	50.8	51.6154	52.5998	50.5243	51.7132	50.094	51.4198	48.0589	50.0347	49.0896	50.1424	52.0676	51.5647	54.0887
49.6338	47.8147	49.0437	50.7641	47.0525	49.0216	48.9989	48.5943	47.1377	49.367	49.9296	50.272	50.7011	50.9273	52.2867	49.8774	51.6171	51.2142	49.47	49.855	47.2726	50.2888	48.9209	48.3965	47.5497	50.3028	49.0602	49.3102	50.8076	50.4014	50.1575	50.3436	49.8745	51.1763	51.5628	52.7024	51.7873	51.1927	53.2086	51.3489	50.8834	49.9663	52.3071	50.6855	50.3757	48.5908	48.3854	52.0482	53.0092	53.9246
49.7999	49.3543	50.1175	51.6386	48.7958	49.3237	49.266	47.8664	47.4028	49.4484	49.7507	50.0185	50.5785	51.8299	52.0048	51.2388	50.5132	50.8925	49.9802	50.384	49.9528	50.3714	48.8946	48.2475	47.4762	49.9512	51.4068	50.0909	51.4269	50.1299	49.9564	48.1037	47.9778	50.9777	50.475	52.2162	51.4285	50.4724	51.6105	51.613	52.3705	50.7521	51.3764	52.2456	51.2104	48.5613	48.2326	50.8739	52.5662	52.888
51.0677	50.3421	49.9617	49.9749	51.4011	49.9889	50.571	49.4604	49.0734	49.282	48.5338	47.8895	49.4739	50.9589	51.8785	52.7012	51.0394	49.2511	48.2934	48.7228	49.8649	48.6282	48.7089	48.3258	49.8529	50.2292	52.4205	52.102	51.9528	51.1583	51.3925	49.2398	48.814	49.4363	50.1576	50.7177	50.2618	51.3943	50.865	51.017	53.545	51.31	50.6098	50.9028	50.607	48.6561	48.6882	50.7566	50.3714	51.171
51.8078	49.5912	50.2843	49.3465	51.2566	49.9592	50.318	50.2112	49.7143	49.5615	48.0569	48.9475	49.4531	49.4188	51.5847	53.1571	53.6982	49.4572	49.2187	50.0093	49.5267	47.4641	49.3713	49.0446	51.5324	49.9892	52.6818	53.0136	51.9987	51.6079	52.13	50.0977	47.4523	50.6991	50.2997	47.6901	49.0966	51.6605	49.9894	50.4596	51.9504	50.3602	51.1681	50.2354	50.1047	49.4709	50.9388	50.9865	49.978	49.9447
51.7343	47.7011	50.4385	49.9114	49.6699	48.7079	47.9313	49.8006	48.2472	48.9847	48.8441	50.0345	50.1697	50.5141	51.325	52.1889	54.0261	51.1893	49.9002	50.7617	50.2295	50.1798	50.73	49.4094	50.9884	49.4257	52.2462	52.6834	52.7457	51.3947	52.4729	50.7906	49.4428	53.1787	52.7176	50.8358	51.6898	52.7254	51.823	50.5527	50.6233	50.4145	50.6597	51.5299	50.706	50.6811	51.7931	50.477	51.6568	50.3876
50.862	48.1819	49.1085	49.3131	49.0886	47.6607	47.662	48.6145	47.1598	49.2746	49.6718	50.3646	50.4778	50.9953	51.0524	50.1079	52.3147	52.4869	49.9731	50.3429	49.9748	51.2659	51.545	50.2951	49.8309	50.7302	51.0476	51.5577	52.1992	51.5462	50.2867	50.7386	52.4834	54.7593	53.5343	53.0489	52.2562	53.9966	52.8758	48.9257	48.4909	49.9036	48.8013	50.4585	50.379	51.2224	50.4502	50.6397	51.5083	50.3566
50.5373	49.3474	48.5369	48.877	49.0952	49.2099	49.3638	47.6865	48.117	50.0423	50.1623	50.1464	49.1478	49.8826	48.9473	48.877	51.0674	52.8381	50.4184	50.6562	48.0826	51.7225	51.6902	51.4131	49.3361	52.062	50.4672	50.7709	51.9981	52.7073	49.8744	50.5798	51.5889	53.8335	52.9962	51.821	50.1755	52.8283	52.3137	49.1855	47.4411	47.9071	49.4598	49.7783	49.5213	50.405	48.8668	50.8423	50.3924	48.701
49.7947	49.6883	50.6234	48.2066	49.524	49.1381	48.9651	48.792	49.0749	52.0025	51.3689	49.9725	48.4108	49.1724	46.5879	48.5138	50.6132	51.4981	50.6094	50.56	50.3437	53.1747	51.7337	51.1378	50.7614	51.9876	50.4884	50.5411	51.2694	52.5715	51.6155	51.3653	51.089	51.69	52.4393	51.0958	48.8684	50.8684	52.0225	50.8756	49.7919	49.0597	50.3407	50.5563	49.1734	48.4122	49.7367	50.4349	50.179	47.8082
48.6408	50.2928	51.2725	48.3161	48.8403	47.943	49.696	49.0582	48.2541	51.4943	51.793	51.1764	50.2326	50.0478	47.2782	48.4448	51.0727	49.8246	49.4075	51.0371	52.9332	52.6945	51.1384	51.6912	51.4684	51.2169	49.682	50.5279	49.9012	51.2595	51.0998	51.1758	50.5629	49.6057	50.1424	50.3057	47.9912	49.0254	50.4476	50.008	50.0005	49.1499	50.2326	49.7462	49.4767	48.3165	50.4433	49.6821	49.1847	49.7618
47.4985	49.5766	50.7056	49.0649	48.559	49.587	50.0713	49.511	48.21	48.4267	51.0612	51.2705	51.2533	50.6012	49.0122	49.4965	52.5226	50.4152	49.4365	51.4817	52.5167	51.3981	51.528	52.7285	51.7441	50.8472	50.1349	50.772	50.4139	51.8337	50.7899	51.0508	49.3426	49.0442	51.0992	51.0202	47.7679	49.9257	49.7497	51.0193	50.6768	49.6223	51.0624	48.6788	50.9457	50.3225	50.792	49.983	49.1233	50.5341
48.0656	49.0751	50.1287	49.3106	50.3619	48.6644	48.6054	50.1306	49.8719	47.4656	51.0071	51.2127	50.5823	50.5037	49.0897	51.452	53.176	52.4771	50.8053	51.2838	51.9013	51.643	51.2532	51.8714	52.1722	50.9248	50.1371	49.681	50.3228	51.7374	51.3201	52.6004	50.2043	49.9525	52.4887	50.7519	48.9555	51.0365	51.437	52.2414	51.7277	52.0429	51.4361	50.779	52.007	51.2149	51.0463	51.9421	50.9138	49.878
49.2467	50.6007	48.8142	50.0838	51.2308	47.0014	49.3338	49.6692	50.7049	49.2406	51.1898	51.1682	49.9009	50.3708	49.9003	52.3807	52.7352	53.0663	51.2908	49.5944	51.4246	51.5777	50.7797	51.4941	50.7253	50.7658	49.8835	48.2586	49.9058	50.3795	50.0675	52.631	50.7642	50.0145	51.9349	50.8747	49.079	51.4391	50.8984	50.3665	51.6151	52.1085	49.8541	51.4369	49.9829	51.4027	51.1858	52.9578	52.5138	52.1135
50.2394	51.9425	50.4011	50.4427	50.5964	48.4738	51.1131	48.0243	50.8195	49.4803	50.0963	50.9925	49.4028	50.8152	50.304	52.1725	52.8202	52.469	50.612	49.9338	51.0899	51.0713	51.3841	52.3948	50.8023	50.1968	49.5783	48.4179	51.6759	49.5268	48.9948	50.4465	51.3213	50.8294	51.8089	51.2076	48.8039	51.4988	49.6879	48.8132	51.2273	50.4706	50.1331	51.6352	49.2505	50.3998	51.5024	52.3415	52.7285	51.9982
50.0867	52.2518	51.8154	50.093	49.3692	49.2866	51.5011	47.3659	50.4286	51.0258	50.6871	50.9936	50.1336	50.6663	49.567	50.9087	53.5771	52.7322	50.2366	50.6605	51.5226	50.9401	50.8936	51.4001	52.8814	50.5983	49.2122	50.5035	51.9947	49.7671	48.5654	50.1743	50.1621	51.1447	51.7725	51.1423	48.9984	51.6618	50.3285	49.2647	50.2299	50.4764	51.1738	51.2058	50.2577	50.1311	50.6807	51.8501	51.597	50.1343
49.1541	50.5935	51.7579	49.7484	49.682	48.924	51.1411	49.5869	51.3879	52.2873	51.1966	51.2554	50.9917	49.8153	50.158	50.1396	53.2767	52.9931	50.1257	50.0976	50.2857	49.5446	49.9442	50.6054	53.2533	51.4507	51.1725	51.07	51.7131	50.883	49.4928	51.0451	50.3381	51.3792	51.3855	51.1757	50.2376	51.1676	51.4512	49.0483	50.6011	51.8956	50.1896	50.5868	48.9434	50.6578	51.5141	51.6496	49.8936	51.0683
50.0912	49.9185	51.2111	50.3629	50.5038	49.7296	50.4066	50.6106	50.6854	51.5448	51.7082	51.4777	51.1799	50.2667	51.7358	49.266	51.9127	52.1846	49.911	49.4114	49.3453	49.2773	51.3479	52.023	51.5425	51.7967	52.4407	50.1725	51.703	52.1116	50.5437	51.1176	51.6667	51.8855	50.2102	51.8861	51.2717	51.8372	53.0203	50.7004	50.2022	52.2199	50.1066	51.141	49.1563	49.9875	52.1913	49.6279	49.633	50.0073
51.4093	51.0204	51.2572	50.4365	50.4385	49.8156	49.1702	51.2447	49.1685	51.6534	53.4283	52.1853	51.2168	49.9476	50.9252	48.2852	50.265	52.0864	50.9395	48.212	49.5774	50.0928	53.061	52.1837	49.5689	52.6008	52.662	50.1265	50.9397	54.3076	51.5045	50.0943	51.0467	52.842	50.3004	50.8552	51.2533	52.7411	53.9471	52.0354	51.3751	51.0119	53.3879	50.8974	50.5425	50.7826	51.5791	50.4382	50.1256	48.4912
50.9034	51.6694	52.0838	51.1636	50.8727	49.5215	47.9558	49.6842	49.7362	51.4879	52.0895	53.1349	50.5469	48.832	49.1407	49.201	50.0655	51.5251	51.3306	48.105	49.9499	50.1072	51.8128	51.2494	50.0399	53.1924	51.6686	51.9831	51.7213	54.6808	51.2153	50.0643	51.7971	52.9199	51.5401	48.3527	50.7911	53.6354	52.2177	51.2512	52.6517	51.5487	55.3451	51.2985	51.3738	51.9306	50.6035	53.4152	51.3172	50.2585
49.094	50.8829	51.6116	51.3416	52.2236	51.1341	48.9714	49.5933	49.9991	50.4644	50.0157	52.0159	50.5184	49.4667	49.3495	50.8917	50.7539	50.3554	50.7914	49.066	51.7039	49.8173	49.8132	51.0486	51.4885	52.9602	52.7807	53.779	52.5532	52.9314	51.7213	51.5785	53.2105	51.6153	51.0732	48.5995	49.6395	54.0004	52.1507	51.9209	53.3456	51.3711	54.6346	51.614	52.215	51.7273	51.7365	53.5951	52.3212	51.1116
49.041	49.7401	50.8493	50.2544	51.7217	52.7082	51.0729	51.6742	50.3631	48.9023	51.8119	50.1846	50.4061	51.0676	51.8487	51.4246	51.1886	50.0428	50.1943	51.3782	52.8014	51.3323	49.9121	49.7892	50.6208	52.3018	53.352	53.9656	53.5041	51.3832	53.4675	51.8589	53.1543	50.4147	49.2909	49.3589	49.6891	52.1896	53.3758	53.6944	53.5301	52.2151	53.0579	51.3404	50.9406	50.2289	51.98	51.6233	52.0526	50.0792
51.2661	48.2862	51.5218	51.2187	50.9306	52.2041	50.0074	51.4164	49.9174	49.6849	51.4162	51.1661	51.0126	53.064	52.9332	51.2349	51.8144	50.8828	50.1492	52.3065	52.5371	51.7329	49.862	49.7548	50.9629	52.7173	52.0873	53.07	53.8489	50.996	53.1421	52.1588	53.0599	50.7706	50.9371	50.3133	49.2505	50.7764	52.7025	53.4731	51.3875	53.8129	53.0577	51.8892	49.0817	49.889	51.5529	50.495	52.7983	50.2362
52.0434	50.6992	51.2697	51.509	50.9772	51.8239	49.476	50.0564	48.9418	49.9302	52.3041	53.388	52.425	53.1626	52.6411	51.3426	53.312	53.7141	52.2633	53.0918	52.8414	51.8625	51.3243	52.4964	53.1103	51.9274	49.9751	52.1866	53.1743	52.2714	52.4313	52.6689	52.4259	51.6061	52.1238	51.3399	49.8142	50.6237	51.9923	51.8997	48.5673	54.2429	53.5573	51.9299	49.4238	51.0808	52.5968	50.9498	53.5542	50.7349
51.5243	51.8706	50.6454	49.7223	51.3196	52.3576	52.758	50.8034	51.2814	50.2871	54.3323	53.6445	52.477	51.5664	52.7638	52.687	53.8309	54.9745	53.9768	52.892	54.9162	52.9366	52.6808	52.9413	53.8038	52.453	49.3668	52.4812	53.2952	51.8172	52.0263	49.9628	51.2945	51.2737	51.3503	51.0431	50.5845	49.9355	52.7109	50.9781	48.5065	53.3575	51.7492	50.8926	48.9374	51.2697	52.7204	52.1828	52.8787	51.4561
51.6479	52.2055	51.0399	50.8885	50.6073	50.3579	53.0345	52.0497	52.6456	52.1537	54.3604	52.7393	52.3033	52.2687	53.1476	53.5205	53.524	53.5089	54.5886	51.7208	54.4166	53.2651	53.409	52.0633	54.4637	54.0298	51.6153	52.7447	52.4415	50.503	51.5305	51.0238	52.039	50.5422	51.1234	52.0897	50.7178	50.2451	51.7759	49.972	48.9854	50.4702	49.3119	50.8212	50.3011	51.814	51.4304	51.8123	52.2674	52.5568
51.8137	52.5872	52.3448	54.5692	50.5811	51.1498	52.201	51.9964	52.207	52.1109	54.2904	52.5713	51.9829	53.333	53.0533	53.3963	53.603	52.7136	53.8	52.7263	53.7019	52.9191	53.5748	51.8881	54.3853	55.54	53.4608	52.4636	52.6145	51.7015	51.7613	54.0098	52.7858	50.482	52.1312	53.2908	52.9693	51.5735	50.1036	49.0735	50.0718	52.1574	50.1363	52.7798	53.0518	53.0489	51.014	51.4416	53.1437	52.6033
51.8004	53.317	53.1132	56.1741	52.2815	54.1919	53.3833	51.737	51.9766	51.8395	54.4424	50.8738	51.1874	53.0968	53.0205	53.2013	53.8324	53.8319	52.1791	53.3341	53.9648	52.3623	52.7821	51.6274	54.4335	56.0677	53.5976	51.5565	52.9888	52.0574	52.1378	53.7121	52.9491	51.257	51.694	52.6201	54.2193	53.2682	52.5896	51.2807	53.1784	54.5779	52.2676	54.3162	53.3309	52.5818	51.7868	51.9042	53.1868	51.297
51.1092	54.256	54.0522	55.1081	52.802	54.4708	53.182	51.2563	52.2222	51.7612	51.2388	50.1506	51.8494	51.1839	52.2788	52.5463	53.2668	53.342	52.6255	52.8741	52.7514	51.9257	53.5879	52.8544	55.7083	54.6971	53.2475	51.0394	52.8476	52.5575	51.5419	53.7712	52.7909	52.6677	49.9888	52.4903	55.4643	54.1075	54.1881	53.2979	53.6342	54.6328	53.7829	54.8491	52.8904	51.0777	51.7351	53.6386	51.9082	50.6504
52.0249	53.8264	53.4746	52.2464	51.6376	53.1714	53.5828	49.8093	50.6294	50.3555	49.6635	52.6747	52.2896	51.4235	51.5764	52.7937	53.394	53.137	53.8858	53.371	51.2201	52.0209	55.0382	52.8254	55.2306	51.752	51.5911	51.2325	53.4232	53.827	51.4456	55.2028	54.4704	52.4427	50.1197	53.7444	55.8837	53.2056	54.4514	54.445	53.2087	54.5333	53.8005	53.9717	52.7328	50.5062	52.4753	56.0969	53.0632	53.078
54.1431	53.8628	52.178	50.3994	51.2253	52.3807	54.0703	50.0036	51.602	51.4672	51.9941	53.1329	52.4917	52.8428	52.1757	53.4825	53.5472	53.3444	53.796	53.2772	51.7138	52.5456	54.1235	51.4737	53.1103	51.1078	50.7998	52.9497	53.4067	52.5551	50.8216	54.1489	54.3752	51.826	52.0048	54.7236	55.1542	52.4704	53.8675	54.3173	54.5166	55.1991	52.6118	52.7258	53.0682	52.5614	54.4023	55.8146	53.9241	55.2759
54.7897	53.6913	51.3772	51.5061	50.9285	51.5643	53.187	52.2612	52.5377	51.6704	53.2038	53.2832	52.1071	52.7851	52.3561	51.8846	52.5986	52.6526	52.853	52.8164	53.26	53.1949	52.1895	51.4174	51.5951	51.9503	51.5573	53.1969	52.6873	51.1923	50.543	51.3593	51.6431	50.8663	52.3843	54.1383	54.6289	52.7145	52.1052	54.2429	54.2551	54.7372	51.7676	52.2011	52.0368	53.9821	55.973	54.2457	53.7924	55.2868
54.6989	53.8114	51.2326	51.8915	50.5087	52.1184	52.0619	53.6739	51.9064	50.2216	52.7785	51.8189	51.7096	51.1979	51.389	49.7134	51.5329	51.7086	50.7822	52.7907	52.6005	53.1856	52.0896	52.0776	51.2298	51.1454	51.5329	52.9031	51.7761	53.3773	52.4758	52.5014	53.966	51.7687	51.2847	53.7258	54.7769	52.864	51.6384	52.4812	52.8138	53.3801	51.2333	53.0048	51.8919	54.1372	55.7305	54.6062	53.4488	53.8501
52.5063	52.9821	51.4383	50.2236	51.1579	52.1208	51.4944	53.3544	51.6824	50.7277	51.7583	49.7286	51.959	51.2042	51.1587	51.0416	52.096	50.073	49.9322	53.0342	50.1182	52.0451	52.9313	52.5893	51.0476	50.8892	53.2133	53.7486	52.2043	54.4192	54.3882	54.3966	56.317	53.314	52.177	53.6745	53.5604	53.2587	52.4258	51.906	53.2645	51.0627	51.6536	53.4961	52.8876	54.3024	53.8237	52.6377	52.8602	52.6012
50.6013	51.525	49.3892	50.4557	51.4382	51.7693	51.511	52.7265	51.1796	52.5748	52.6572	50.8141	52.9714	51.9112	52.1757	51.5633	52.1892	51.2083	51.8085	51.6949	49.1255	51.6546	52.6523	52.5334	50.8574	51.1085	54.129	53.7129	52.2714	52.8909	54.2049	52.4161	55.5826	52.4384	53.2518	52.148	52.7068	53.0462	51.982	53.724	53.7949	50.9817	52.2226	52.816	52.5922	53.5847	52.4781	50.3718	52.2482	53.8251
50.8978	50.1166	48.251	50.1335	50.8626	51.269	52.3169	51.2543	49.861	53.5548	52.4504	51.8354	53.0338	52.6804	52.531	51.9701	51.1751	51.862	50.5725	49.9784	50.5661	51.2755	51.6607	52.2326	51.5472	51.198	53.6232	53.1221	53.4101	51.3811	52.3382	51.7765	53.8792	52.7094	52.7663	51.7867	51.3713	52.0508	50.4682	54.2093	52.9772	52.253	52.89	51.8115	51.5446	51.8127	51.9402	49.8162	50.8017	54.2842
50.7734	50.0694	50.1153	49.9824	51.803	52.1707	52.1101	50.1081	50.4148	52.6741	51.0526	51.8319	50.9997	51.7167	51.4384	51.2805	51.1087	51.9125	51.402	50.8911	52.1967	51.8267	51.6031	52.7025	52.522	51.1727	51.6286	54.0426	54.4215	51.9365	54.6391	54.6578	52.9234	54.7575	54.1136	53.6026	52.495	51.9795	49.3722	53.8556	51.992	52.4701	53.4196	50.662	51.6626	52.4397	51.5156	49.9487	50.7951	53.965
49.923	50.3377	50.3737	49.6607	51.4412	54.1904	52.6469	51.2776	51.9385	50.427	52.0685	51.7517	51.5019	51.4614	51.2613	50.5099	52.1542	52.7526	53.1434	50.9199	53.4513	53.7958	53.0471	53.4793	51.7075	51.645	49.9828	54.2035	53.6949	51.8205	55.9775	55.6993	53.0619	55.5871	55.3001	54.8797	55.4196	52.6228	51.8094	53.3417	52.169	52.3487	52.4289	50.8512	54.0282	52.4776	50.9534	51.8815	52.4572	52.8066
49.9719	51.1433	51.2478	49.2099	50.6873	54.1768	54.2105	54.2398	53.656	49.8644	52.8552	51.6027	52.8669	53.0656	52.3186	52.5645	53.9896	53.4899	52.0239	52.6792	54.6101	55.1111	54.2985	53.4958	50.1395	51.7996	51.2619	52.9416	51.9745	51.8894	54.0036	55.1613	53.8877	53.7569	53.5047	54.5897	56.1939	52.7826	52.8033	51.5281	51.9052	53.2734	50.6802	51.4779	54.6931	51.96	50.2548	53.0221	52.6429	52.078
49.5404	52.2321	52.1844	50.2166	51.8378	52.5709	53.9845	54.6789	54.2789	51.575	51.9249	52.149	52.8126	52.7949	52.1017	54.4383	54.2593	53.0256	50.5867	53.7057	52.8273	54.2915	53.2334	53.3694	52.6541	51.9067	51.4629	51.4477	53.1556	52.6747	53.1983	55.259	53.8649	49.8385	50.3957	54.3998	55.3486	53.3641	52.2243	50.6971	51.569	52.8641	51.5074	51.5571	52.3612	52.0358	50.9508	52.2094	52.9781	52.5601
50.2703	52.7094	52.5115	50.072	51.3323	52.1573	51.8849	52.5939	53.0531	51.3306	50.8293	52.1297	52.2471	51.4426	51.4879	54.2834	53.1844	52.2758	52.5912	52.7357	51.093	53.1132	52.2346	52.8108	53.9131	53.4743	51.546	51.5108	53.9525	52.6368	54.7002	54.6638	52.2448	50.9108	52.1834	53.4093	53.0378	54.053	52.5266	51.1436	51.6946	52.6998	52.9496	53.2755	51.0663	52.5722	53.6497	51.1409	53.4459	53.901
52.3534	53.5453	51.6849	49.7303	49.5919	52.6324	53.2659	52.9311	50.9785	50.5273	50.508	53.1478	54.0439	52.5179	51.0259	52.596	51.1568	51.7571	53.2936	51.0885	52.0272	53.4899	51.326	51.2749	52.2617	54.4483	52.2304	51.8096	52.9862	53.1104	54.0466	52.6068	50.682	53.5045	53.9385	53.1636	52.1758	53.5388	52.9811	51.9832	52.8433	53.5186	54.8175	55.2961	52.6519	51.9275	54.8622	51.3323	53.2504	54.6306
53.3404	53.3874	50.4811	50.6863	49.9438	52.5947	53.8044	54.0095	52.0892	52.6786	52.4346	53.4781	54.4964	52.574	51.5305	52.4543	51.3127	52.2101	52.2183	50.3769	52.2936	51.9458	51.3831	50.4413	50.2862	54.2124	51.5842	51.8537	54.1182	52.7232	53.3046	53.7717	50.6643	52.9182	54.6835	53.3481	52.865	51.6229	52.5389	53.3915	52.7257	53.0024	54.9146	55.5474	54.3253	51.2168	53.9858	52.9189	52.4943	53.5031
52.984	53.4312	50.2308	50.4941	49.965	51.297	52.4509	51.7653	52.3839	54.2983	54.7549	52.4282	52.6739	51.9271	53.2499	53.7093	53.168	53.0359	51.7225	50.9463	53.1495	51.0807	51.0536	52.6529	50.3212	53.0433	51.6159	52.5824	54.77	52.9858	53.2808	53.9755	51.6804	52.0384	53.5965	49.7979	52.1215	51.4075	53.5791	54.5776	52.3982	50.9264	53.898	55.1193	54.2603	52.2615	52.7009	53.6339	51.8998	51.8661
51.448	52.8085	50.8185	50.1732	48.8023	49.365	50.2335	52.3207	52.5059	53.3037	54.9391	52.2657	51.7324	52.4212	54.6046	55.5484	53.9885	52.9405	51.0493	52.7424	53.8284	51.6753	51.6616	53.4136	51.8935	50.2206	52.643	54.2179	53.8348	52.676	53.1613	51.7215	53.4028	52.9769	52.345	52.3949	51.8915	52.7155	53.0691	53.8232	52.5275	50.7197	53.5647	53.2887	53.684	52.5193	50.78	51.8262	51.3008	51.0168
50.6451	51.8989	52.4655	50.8761	50.549	50.1787	49.5517	52.5455	52.7748	52.3334	52.8045	53.0974	52.6897	52.9157	53.8672	55.7432	53.2924	52.2954	51.5754	53.4617	52.6705	51.9112	52.0055	52.1364	52.562	50.8247	52.8974	53.6041	51.9722	53.8955	54.0515	51.5754	53.7088	53.9059	52.1718	55.1409	51.7291	51.6192	51.3513	50.8618	52.2834	51.6342	50.4319	52.8358	54.8937	51.4544	49.6412	51.9727	50.2991	50.1773
52.6246	52.5881	54.1886	51.3641	51.9233	51.8824	50.7752	51.8036	53.957	52.7632	52.4886	54.4079	53.6387	53.2107	53.5177	54.6572	52.6875	53.1847	53.0835	53.5	52.918	52.5239	53.1821	53.4887	52.193	52.0047	52.7414	51.8903	51.729	53.7039	55.8785	53.0469	53.5502	54.0177	52.1725	54.4934	54.1213	52.5875	52.9554	50.8446	52.2132	51.105	50.3753	54.1337	55.5872	50.6475	49.7615	53.4277	49.7629	48.8866
53.5593	53.5771	53.8025	52.0383	52.9808	53.302	52.0591	52.2753	54.0057	52.2218	53.3423	54.3678	53.3072	53.3249	54.6851	56.1555	54.538	54.0477	54.9867	53.708	55.5959	53.0283	53.14	53.8589	51.7149	52.0206	53.975	51.4895	53.3065	52.8234	57.2961	53.6705	53.6394	52.2206	52.1806	53.1195	55.7756	54.0736	54.4039	50.8616	52.0734	53.4	54.3077	53.4419	54.1904	50.8883	50.1999	52.5928	51.2523	49.7978
53.7147	54.1523	52.3143	53.1558	54.1712	53.9169	51.4123	51.3529	53.0319	53.4285	54.0103	53.5697	51.4969	52.7566	54.6472	56.7987	55.8163	54.2982	55.4137	53.9011	55.9315	54.0485	52.3433	53.613	52.0293	53.2421	53.8475	52.0794	53.0187	53.7588	56.5559	53.1861	52.3111	50.4547	52.0726	52.9554	54.3228	52.7207	53.4702	49.6022	52.8092	54.0795	54.3745	51.2236	51.489	51.616	51.5418	51.4944	52.6958	52.0139
52.8464	54.751	52.9568	51.9944	54.1982	53.4362	51.4652	51.1794	54.1162	54.3014	53.6387	53.6764	51.0309	52.1547	52.5499	54.6512	54.5872	53.0675	53.8891	52.1844	54.7972	54.7332	52.4805	54.7026	52.3522	53.7254	53.4814	51.9658	51.8629	52.7773	53.9372	53.5718	51.8581	49.7772	52.9307	53.1987	52.8453	49.8426	51.5448	51.5254	53.1198	51.6508	52.2164	51.3531	50.6641	51.5673	50.9561	52.0403	51.8129	54.3384
52.8046	53.7378	53.1315	51.2545	53.1462	53.7121	53.5296	52.2943	55.1994	53.0072	51.5506	52.2779	50.94	51.8955	51.6494	53.2633	51.8278	52.3573	53.5345	52.1792	53.1713	55.4558	53.7747	54.9147	53.2765	53.4822	52.5788	52.3595	50.6949	51.29	54.4327	53.8074	52.2717	50.8159	53.3912	53.7936	52.1109	50.6013	51.1583	52.9582	54.1563	51.1122	51.5768	52.4512	50.3135	51.8604	49.9645	53.6446	50.3532	54.5198
54.1327	53.67	54.4684	52.5427	52.047	54.6629	54.4377	53.571	54.8943	50.9284	48.9863	50.9579	51.5436	50.982	51.9722	53.7335	53.7799	53.4171	53.0469	53.6549	53.3043	54.9351	53.7543	53.1908	53.5571	53.0862	51.9232	53.6795	51.5641	51.6195	53.7744	52.2092	51.3468	50.2287	53.4795	53.9529	50.6822	52.922	51.95	53.8977	55.7944	53.6295	53.4301	53.1413	50.7846	52.5612	51.6513	53.9478	52.26	53.6118
53.4649	54.9663	55.6656	52.17	51.5965	54.2936	55.1024	53.9388	53.9164	51.0182	50.1397	52.236	51.714	51.2612	51.637	53.7056	55.2112	53.9658	53.053	53.6384	53.4866	53.5327	52.5668	51.5544	52.2597	53.0894	52.9281	53.8861	53.5374	52.9881	52.5787	50.3451	50.0969	49.3977	52.2251	53.2542	52.7164	53.6844	52.0492	55.1449	56.0372	54.6633	54.4501	53.7089	51.6545	52.9412	52.1105	52.1065	52.665	52.5078
51.947	55.1952	54.6147	51.2983	52.1737	51.9108	54.5232	53.1449	52.9415	52.8057	51.8359	53.0308	51.0172	52.579	53.1051	53.2787	54.1046	53.4861	53.1137	52.536	52.8683	52.8043	51.919	52.203	50.7852	51.4825	53.1969	54.0105	53.537	51.1901	52.113	49.0455	49.7036	50.1215	51.8568	52.6325	53.8376	52.8363	51.7825	54.56	54.1425	54.4015	53.7713	52.7118	51.709	53.9075	52.7793	51.7466	52.0096	51.1607
52.525	54.1838	52.6824	50.9297	52.2293	51.2696	51.893	52.633	52.5238	53.3753	52.861	53.0219	51.3258	53.0231	54.7783	53.9181	52.4501	52.7706	52.6361	52.2212	53.09	52.6756	52.8237	51.4996	52.5687	51.5886	52.5213	54.8211	51.9952	52.336	52.6528	52.3915	52.1671	51.4878	54.0215	52.7978	54.935	53.0811	51.588	51.6801	50.6509	53.0296	52.6313	52.2251	52.727	54.7203	54.7598	52.935	53.2527	52.7012
52.0344	53.7606	51.6361	51.3412	50.5624	52.4187	53.0547	52.8635	52.7998	53.0455	54.5543	53.5926	51.3406	53.57	54.5167	54.885	53.5183	53.0858	52.2844	54.4699	54.2531	53.1147	53.2987	51.8995	53.3223	53.588	51.3102	53.8914	52.7037	54.5293	53.769	53.9047	54.8479	52.0363	54.4682	54.2279	56.2222	54.4491	51.9405	52.531	49.9287	51.7688	52.7165	53.5376	52.8597	54.0649	54.5869	52.6054	51.7983	53.2014
51.967	54.9463	53.0072	52.7123	49.4215	53.2953	54.3774	52.2687	52.3303	52.1822	53.6895	52.9182	51.4733	53.1007	53.2367	55.2687	55.2852	55.0667	53.2902	55.3538	53.9943	53.0614	53.4373	53.6264	52.6866	52.7373	51.9079	53.4587	54.2803	53.6173	51.9194	53.36	54.8736	51.5708	52.9443	55.7597	55.1504	53.2463	52.7483	54.1161	52.0087	51.9416	54.1463	53.5053	52.5372	52.2415	53.4715	53.5668	51.58	53.05
53.0614	54.7535	54.3972	53.444	50.3223	52.781	54.2618	53.3015	52.3775	51.8797	52.3484	52.5523	51.3443	53.0036	53.2426	54.191	55.1399	55.32	52.6465	54.7753	54.0234	52.2931	52.6196	52.9034	53.0769	51.9529	53.8678	53.8174	52.5611	54.5947	52.2313	54.1743	52.6537	52.1899	53.8462	56.8621	53.7216	53.4112	53.1299	53.3776	52.9573	52.7499	54.0583	53.905	54.7862	52.481	53.8573	53.4714	53.5963	54.581
51.9026	51.9777	54.4209	52.8459	50.9941	51.6502	52.855	53.7281	53.6334	53.1903	54.4795	52.2113	50.7576	54.2643	52.6046	52.0483	53.9368	52.6731	52.3991	54.0308	53.6641	53.2996	52.3719	52.6303	53.8383	53.5292	54.3828	52.65	51.3229	55.83	55.2826	55.2516	51.7646	53.8707	54.3159	56.1714	54.938	54.7107	53.7709	52.0648	52.6368	52.8151	53.0563	53.8894	56.0875	54.1248	53.5675	53.1268	54.4291	54.7331
51.1701	51.1546	54.3466	52.4713	53.2966	50.6232	51.1685	52.5767	52.9904	52.1224	53.6657	50.2481	51.3541	54.2101	51.6779	52.5052	52.8568	51.567	52.355	52.8745	53.9709	53.3823	53.1853	52.9925	54.012	54.7482	55.1405	53.9021	54.0607	55.7876	55.8747	53.7531	53.2318	54.6968	54.2347	52.2673	55.5864	55.1457	54.4062	51.5686	52.5657	52.0732	53.032	53.4931	55.1887	54.1813	53.6942	52.1389	54.9519	53.4337
52.3382	53.687	55.1549	54.3003	55.1731	52.776	51.3236	52.1094	51.749	50.3511	51.4151	51.0509	52.0989	52.8552	52.4551	54.0918	53.0133	52.9297	52.5559	52.926	53.8722	53.0977	52.5879	52.1872	53.3977	54.7222	55.2787	53.9329	53.6645	54.5488	54.2255	52.5012	52.885	53.8603	53.9044	54.7961	56.5784	54.6629	54.5242	51.58	51.2574	52.8694	52.7116	53.4319	54.6814	53.5363	52.9959	51.7914	54.0678	52.6964
52.3357	53.7543	54.3908	54.2987	54.8566	54.3216	51.1286	51.1236	53.367	51.4949	54.1311	53.1139	51.9952	51.0513	53.499	53.4702	53.4849	53.888	53.7191	52.8672	52.9553	52.6055	51.5712	51.948	51.4772	52.8219	53.3853	52.8806	51.4636	52.8135	51.0196	52.3202	51.7916	52.0207	53.3599	57.0277	55.9145	53.6101	54.0588	52.8502	49.6633	53.0373	52.3942	52.2957	54.5203	53.8709	50.4235	52.9654	52.7298	52.1086
52.6985	53.4166	53.2357	52.214	52.8239	53.7336	52.3355	51.0467	54.1596	53.1403	54.2	52.397	50.7293	49.5477	52.7354	50.9687	53.5004	53.7807	53.8977	51.6498	51.8488	52.9328	52.8281	51.457	49.9308	49.3824	51.2674	51.5449	51.1455	52.5851	51.8584	51.4305	51.2626	51.3765	54.1731	54.6365	52.8705	52.3453	53.2935	53.9676	51.6008	50.6556	51.0985	51.0358	52.0076	52.5785	49.3226	53.5238	51.2041	50.6563
52.7041	53.8028	53.4159	51.7728	49.9501	51.9119	53.1374	50.0998	53.3907	53.6562	52.8417	50.3992	49.3141	50.0043	50.1547	50.4171	50.9863	52.3437	52.223	50.2564	50.3479	53.1213	52.2172	49.1444	48.4135	47.463	49.8059	49.1736	49.2068	51.4798	52.9899	49.7496	50.3544	50.4825	53.0339	49.8645	48.9585	51.0168	51.709	52.6417	51.4559	50.6813	50.7687	50.099	51.1217	50.6406	49.4297	52.49	50.775	49.8318
50.6103	53.031	53.5108	51.735	50.1351	49.6576	51.1523	48.664	51.7115	52.4725	51.2846	50.6891	50.4987	50.3216	48.9584	50.3199	48.5408	50.6654	50.5177	50.6141	49.3078	51.0395	48.9874	48.5799	49.627	47.664	49.6305	47.9342	48.1609	49.7183	52.8487	49.1431	49.1751	50.6055	49.6554	49.3105	48.0473	50.1581	49.5158	50.8665	49.8345	51.3009	52.0521	49.541	52.988	52.1673	49.8376	50.7089	50.8187	49.8257
48.8821	50.7624	52.1283	50.3012	51.8953	49.6735	49.7261	50.0733	50.6047	50.7434	50.9222	50.6606	51.467	49.9071	49.1305	49.1265	48.8025	50.347	50.4999	50.4838	49.8964	48.4997	48.735	49.9253	50.3386	49.0163	49.5758	48.3821	48.796	49.3846	51.1245	49.3462	48.5684	50.7247	48.2696	49.394	50.3663	49.9797	48.5757	49.4015	47.6827	49.8156	51.6176	50.8832	53.7106	51.3615	49.1748	48.7251	50.3728	49.3646
50.3048	51.4297	51.0744	48.6662	51.0233	50.0044	50.0814	50.4694	49.7464	50.0459	49.5051	48.5862	50.4495	49.576	48.9729	48.2177	49.2901	48.8279	50.9171	49.4103	48.8793	49.0988	48.9468	49.8766	49.4085	49.5663	50.3534	50.3157	48.5591	48.3988	47.8884	48.4221	48.2329	48.0987	48.0035	49.6973	50.4438	49.7204	47.8541	47.6468	46.0152	46.7736	50.2524	50.1357	51.8209	49.5043	48.5103	48.7312	49.2542	49.4441
49.737	50.6647	49.6718	47.211	47.87	50.1665	49.6581	49.8758	48.5416	48.3656	48.1962	48.453	49.0235	48.9895	49.1485	49.4714	49.2907	47.9947	49.5418	48.4934	48.6706	49.8302	48.3207	49.0505	48.1906	48.1981	50.7273	51.4798	48.6593	46.8518	47.8695	46.2436	47.5298	47.8781	48.5205	49.1412	48.1591	48.9828	46.0858	47.4685	48.2225	47.3767	48.6729	47.8562	48.8269	48.806	48.4688	49.13	48.6003	49.6341
48.6527	49.1709	48.4725	47.2949	46.4183	49.3771	49.2754	49.2022	49.0295	48.9956	49.2739	49.2723	50.023	49.7194	48.6683	50.3102	48.8249	49.0818	47.6052	48.4801	48.6832	48.7456	47.4595	48.4618	47.7637	47.4943	49.4917	51.4095	49.6403	47.3107	49.1427	46.2827	47.8376	48.2882	49.307	47.8414	47.5917	49.1993	48.0785	48.1879	49.7447	48.2931	48.1166	47.2336	48.3244	48.9895	49.7379	49.9001	49.716	48.684
48.2905	48.9688	48.2171	47.8505	47.5814	49.0859	48.7005	48.8302	48.534	49.635	49.8753	48.7885	49.6937	49.4753	48.4139	49.2332	48.0357	49.1645	48.2322	48.6128	49.3193	48.1122	47.2468	48.1861	48.6438	49.1882	49.3172	51.1025	50.0953	48.302	48.235	47.534	48.262	47.5139	47.8999	46.186	49.0659	49.4328	48.1826	47.8867	50.3842	48.9014	47.6285	48.095	48.8165	50.9547	49.7595	49.8552	50.1688	48.9886
48.56	48.8266	49.6014	48.8794	49.1329	49.3469	48.9441	48.3251	48.9817	48.836	49.5623	48.3289	47.6711	47.1401	47.9374	47.6305	47.2348	48.7181	49.2232	48.9158	48.9028	48.7911	48.6423	47.8179	49.0991	50.3673	49.7338	50.2487	49.0635	48.7238	47.6049	47.9995	48.2676	48.1142	47.7257	47.0299	49.4921	48.8824	47.4813	46.9735	50.2848	51.4983	47.759	49.5165	47.393	51.1375	48.4248	49.3932	49.6659	49.4339
50.0185	50.2001	50.9435	50.338	49.8334	49.1853	48.6161	47.8534	49.9958	48.155	48.1923	49.0551	47.5386	46.8996	47.5056	47.4483	47.2402	48.9185	49.0845	48.4695	48.3217	47.7658	49.7266	47.2198	49.3103	50.8827	49.3076	48.4371	47.9053	47.3422	47.385	47.7225	47.9392	49.215	48.9189	48.8117	49.0488	48.3924	47.6306	47.2178	48.8749	52.3865	48.0864	49.6945	47.8726	49.4654	47.9574	49.0886	50.8142	49.7033
49.9744	50.3922	50.374	50.2942	48.6973	47.6143	48.5963	48.1661	49.8026	48.3091	48.6851	50.6904	49.0335	47.262	46.4583	48.1745	47.9504	48.4964	47.5456	47.9633	46.978	46.7024	49.3863	47.2174	49.5	49.7527	48.518	48.2702	47.7418	46.1301	45.9035	47.3726	47.1161	49.134	49.5322	48.7803	50.018	48.6783	48.3301	47.0373	47.9415	50.6178	47.7438	49.3088	49.0591	48.8582	48.8518	49.2478	50.9647	49.5492
47.7267	48.7339	48.7378	49.5981	47.9906	46.963	47.9463	47.1243	48.8767	48.1854	48.9633	51.0685	49.7713	47.4294	46.7937	48.1264	47.9002	47.2411	47.8725	48.1773	47.527	46.806	47.8809	48.1902	48.6146	47.451	47.5936	48.5508	48.4095	48.0217	46.213	47.7184	47.2913	48.9678	48.4642	49.9461	50.7727	49.0161	48.0358	48.072	46.6088	48.0967	49.5671	49.0953	47.7834	48.8164	49.5748	49.0804	49.0549	49.4862
47.9947	46.5784	47.7159	48.0594	47.4226	47.1603	47.1812	46.8769	47.797	48.0222	48.3179	50.4662	49.1494	47.3745	48.1137	47.4117	47.8711	47.4689	49.6005	48.6575	47.4971	47.9547	47.4964	48.9029	47.7554	47.9714	48.5346	47.9357	48.566	49.017	47.6781	48.2428	47.4029	49.9039	47.2925	50.9283	49.4939	48.752	47.2157	48.0986	46.1013	48.1631	50.0932	49.0911	47.0739	47.574	49.4412	49.9674	48.2885	48.824
49.4041	47.9996	47.4554	46.7508	47.6301	46.827	46.902	48.0976	48.9686	48.5371	48.1338	48.5654	48.4052	47.7371	48.7849	48.46	47.9522	47.8495	50.2553	49.6537	48.126	50.2653	48.814	49.3765	49.8646	49.3354	49.7973	48.3612	49.1474	49.7551	47.8014	48.151	48.6607	48.8302	47.7947	49.6489	48.6491	48.1061	46.6476	47.3241	46.9816	47.8557	47.8186	47.8903	48.0219	48.4653	49.0546	50.2373	49.153	47.4974
49.8101	48.3603	48.7315	47.4088	48.421	48.5229	47.5414	49.2151	49.4568	49.5591	49.0787	46.8957	48.0157	47.7213	48.9351	48.9779	48.2848	48.0866	49.5269	49.3701	48.7608	51.163	50.1088	49.9888	52.0424	49.9352	48.8691	47.6717	49.0907	48.954	47.6399	48.8999	49.8177	49.2292	48.5255	47.4456	49.3477	47.299	47.1733	46.9847	47.4681	49.1211	48.2042	47.5551	48.2392	49.5845	49.1712	48.729	48.4281	47.6779
49.5424	47.3714	49.4471	48.75	48.7496	49.8802	49.1209	49.9026	49.2839	49.9632	49.2625	48.7351	48.2486	47.6188	47.3454	48.339	48.6418	48.1071	49.4561	48.6938	49.5697	49.6248	50.3949	50.7249	51.4394	50.1264	48.4898	48.5656	48.7472	47.4309	47.643	49.0271	48.4987	49.4698	49.8725	47.6799	48.6292	47.966	47.1537	48.394	47.0379	50.2762	49.4065	49.042	48.7443	48.7402	48.7759	48.2056	47.9385	47.5222
49.0096	48.7748	48.7384	48.9806	48.2101	50.3011	49.7271	49.2651	49.6598	49.4416	49.0672	49.3495	48.4377	47.9599	47.45	48.3603	48.4513	47.6649	49.3302	48.6667	49.8845	48.1772	50.886	49.5332	49.775	48.7213	50.1648	49.0022	48.3389	48.455	47.0488	48.8329	47.5378	48.895	50.4486	48.2701	48.1816	48.6148	48.7308	49.6586	46.9488	49.7444	48.732	49.1445	49.7464	48.1579	49.3679	48.7059	47.9794	47.1867
48.4757	49.1892	47.7806	49.6485	48.0379	49.2741	48.9255	48.7003	50.2742	49.9082	49.5321	48.8132	47.8008	47.4229	47.6368	48.9326	47.9173	48.6279	48.4353	48.4076	50.1266	48.7601	49.5739	48.7874	48.0204	46.7706	50.3678	48.8849	48.952	48.8445	48.0469	49.2755	48.3949	49.7298	50.4463	47.5763	47.9553	47.4751	50.016	49.9981	47.7413	49.077	47.9959	48.9062	49.7896	49.1443	49.4337	49.7187	47.8701	47.7133
47.7131	47.9928	47.6985	50.1461	48.8321	48.625	47.2612	48.5133	50.1642	49.5585	48.8338	48.4743	47.0532	47.2926	47.1418	48.2993	47.7339	49.8473	47.6008	47.3935	49.8854	49.7434	49.2763	49.2604	47.376	47.3168	48.5641	48.8053	50.11	48.8482	48.5421	48.5009	48.5868	49.9455	49.4674	48.4047	48.4772	47.1105	49.5113	48.3108	48.6842	48.5276	48.1947	48.6487	49.9355	49.8342	49.9632	50.7335	48.3545	48.4359
46.4884	48.3621	48.3648	48.8145	48.5776	49.7529	48.4072	48.6267	49.8375	48.9336	47.461	48.1981	47.6117	48.0236	47.3946	48.1249	47.4653	49.8136	48.2616	47.0104	48.8214	49.8373	48.9491	48.1952	48.5077	47.7029	48.6498	48.271	50.4256	48.4883	47.9995	47.2417	48.7249	49.2291	47.6781	48.4597	49.5844	47.4414	48.9931	48.7223	48.9911	49.2461	48.6761	48.9854	49.2714	49.9515	50.2713	50.6262	50.0551	49.527
47.5603	48.5515	49.0523	49.5042	47.807	50.3244	50.1286	49.2768	48.9685	49.1666	48.6346	48.3736	48.9202	47.8145	48.9462	49.9641	49.1892	49.7812	48.8673	47.8221	48.9576	49.0471	48.4029	47.9351	48.2573	47.9195	49.2409	50.2599	50.4971	48.3586	48.4147	48.2021	49.2429	48.8664	48.3639	48.3172	49.2986	48.7103	48.4725	49.4513	48.8949	49.4131	47.6646	48.534	47.7887	50.2541	50.043	49.8	51.024	48.9958
48.1993	47.7308	49.0955	49.7808	49.2259	50.3889	51.2915	49.1337	48.6059	48.502	48.9815	49.3838	49.281	47.8865	49.3392	50.7474	49.5576	49.1385	49.5771	48.5017	47.7945	47.9929	47.6514	48.6333	47.9647	47.0365	47.899	50.0923	49.9768	48.5861	47.7686	48.6657	48.9387	49.2887	49.9202	47.7012	49.8696	49.8842	47.9979	49.1697	48.5111	48.3522	47.1766	48.5059	48.3132	49.6389	49.4836	50.232	49.9831	47.6233
48.1007	47.4118	48.0035	48.5804	48.9404	50.1616	51.542	49.4325	48.0499	48.032	47.7368	48.8725	48.9369	48.61	48.7188	49.791	48.3707	48.0022	49.5755	48.7876	47.7449	48.5763	48.3481	49.3737	48.9499	47.694	46.897	48.0468	49.3611	48.1703	46.8934	47.9599	47.1226	49.1584	49.1641	46.5961	49.9137	49.6066	47.382	49.3567	48.932	47.603	48.5547	48.8462	48.6343	47.9669	48.9459	48.0269	48.2125	47.7932
48.6722	47.698	47.7466	47.4261	47.5135	48.4333	50.4853	48.6907	47.42	47.3913	46.6781	48.5139	48.5758	48.5603	48.4684	48.8963	47.6754	47.8639	49.2079	48.8136	48.9086	49.1044	49.5223	49.5847	49.4685	48.158	47.923	48.5891	48.6194	47.555	46.425	46.8235	46.6761	48.2117	48.0191	47.567	49.7456	49.0668	46.995	48.9589	48.3221	47.4528	48.9342	47.9407	48.1593	47.506	49.2281	48.4373	48.6552	48.5305
48.4929	48.8929	48.699	47.4295	47.3364	46.5994	48.4048	47.3827	47.2815	47.2588	46.8986	49.6638	48.5244	48.151	48.284	49.7752	48.54	48.3765	48.8523	48.1463	47.8506	48.171	48.7151	49.7253	49.4067	48.3817	47.9773	48.8338	46.4492	47.2035	46.1863	46.6471	47.2048	48.1738	47.6278	48.8432	49.6172	47.9186	48.3352	48.1209	47.1825	47.5372	48.9386	46.8069	48.1241	47.8852	48.425	49.1242	49.2233	48.3699
47.6051	49.4245	49.7811	48.3495	47.9301	45.8286	46.6752	47.3362	47.6662	47.5122	46.8362	48.7094	48.2745	48.5974	49.3169	51.4187	50.2549	49.9705	49.2592	47.801	48.4758	48.8176	48.9937	48.7721	48.2896	48.6063	47.3135	48.4491	46.0031	47.6554	46.3975	47.9486	48.4338	49.1261	49.0499	49.1697	48.684	47.9752	49.8307	48.2403	46.4772	47.8928	48.2198	46.7404	47.9749	47.5685	48.2466	48.2463	48.3936	48.9454
48.0479	48.4912	50.0405	48.9002	48.4927	47.3827	48.5552	49.3929	48.5172	48.2841	46.5322	46.6681	47.6928	48.4068	49.4931	50.8053	50.1093	50.9308	50.6629	49.4665	50.1459	49.3034	49.3052	47.9081	48.1182	48.5091	48.4995	49.4569	48.2058	48.1306	47.0809	48.55	48.9165	48.4165	49.7796	48.8544	47.6111	48.4695	49.8099	48.572	46.5679	48.4353	48.6116	46.2314	46.9649	47.1413	49.3687	48.1212	48.433	48.3939
48.3614	47.553	49.0824	47.7774	48.0792	48.179	49.227	49.8985	49.1273	48.3269	46.6074	46.8012	48.6544	49.2149	49.3153	49.6241	49.6447	50.3185	50.2649	50.9773	50.0719	49.1324	49.5854	47.7054	48.5908	49.4051	49.5955	49.6976	48.4807	48.2011	48.203	47.2261	48.5819	48.6852	49.2824	47.8186	48.5611	48.6305	49.9463	49.1418	48.6137	48.5209	49.0227	47.4462	47.7551	46.989	49.3716	48.3804	48.7221	47.6715
47.5111	48.2884	47.4094	48.7548	48.4741	47.9448	47.9068	48.3441	48.2126	47.7258	47.1888	48.2067	48.5421	49.8653	49.3054	51.0119	50.7616	50.401	49.1682	51.1036	50.2084	50.6705	51.4149	48.4844	48.734	49.1081	49.397	49.6826	48.5645	47.8825	48.0671	46.7189	48.2273	49.4556	49.2605	48.4245	48.598	49.6156	49.9263	49.5505	49.0418	47.8957	49.1641	48.3129	48.6333	47.6064	50.1875	49.5463	48.5953	47.7895
47.1845	48.7052	47.2348	50.9169	49.705	46.3915	48.222	47.382	47.2744	48.1621	47.5306	47.5072	47.371	49.7196	48.2779	50.9692	50.2325	50.8227	50.3515	51.3145	52.4844	53.8604	53.3249	49.9868	48.2729	47.8085	48.425	49.1066	48.4994	47.0336	47.2112	47.4038	48.3805	49.0145	48.9603	50.0486	48.8578	50.0902	50.1193	49.386	48.0968	47.9759	49.107	48.2586	47.6342	47.9348	49.7949	50.9668	48.7181	49.2436
48.5088	49.2904	46.9179	50.558	49.0774	46.8307	49.4928	48.7482	47.7889	48.1172	47.9685	46.6773	47.4113	48.206	48.6705	50.9	50.9053	51.0289	51.22	52.4129	53.9484	54.4489	52.9754	50.2306	47.87	47.721	48.0653	48.3926	48.126	46.4346	46.55	47.7921	48.0248	48.8432	49.802	52.2014	50.0716	50.7328	51.6681	52.8299	50.9903	49.6769	49.667	49.267	50.0828	48.66	48.8642	52.3033	49.8928	50.7119
49.6311	48.8879	47.2607	49.6076	48.3824	49.1998	49.2383	49.4653	47.6752	48.7486	48.3159	46.8491	47.2521	48.2776	49.1316	50.6308	52.771	51.6681	51.6295	53.3619	54.7504	52.3832	52.078	50.6373	49.9598	49.5056	49.978	48.5732	47.7478	46.5658	45.8338	48.3932	48.8795	49.8819	50.7238	53.4266	53.2622	52.8395	53.7936	55.7407	54.1801	51.3467	50.0403	49.1689	50.7153	50.1813	50.2912	52.8414	50.7808	51.2778
49.3504	47.739	49.1711	49.2794	48.254	49.2178	49.2298	49.589	49.4697	51.0332	49.8724	47.8562	46.952	48.294	49.5164	49.9414	51.9826	51.5345	51.3476	53.5094	54.381	53.6761	52.5798	51.8844	51.7333	51.6913	52.2422	50.0793	48.0459	47.263	46.0991	48.965	49.5364	50.5954	51.2432	54.3993	55.822	55.3069	56.632	57.1909	54.9303	52.0271	50.7237	48.4659	49.6309	50.009	50.6207	51.5274	51.854	52.0861
48.0501	47.6415	49.509	48.1259	48.167	49.0026	51.2699	51.7468	51.0425	53.8061	51.4996	49.6974	49.7941	47.707	48.3285	49.0683	49.8358	50.3148	51.2668	53.3792	53.7737	55.5072	53.3665	54.3605	54.1606	53.8407	51.8028	50.648	49.1318	48.0658	47.5321	49.2666	49.8213	50.4187	51.4737	54.0562	55.7496	56.179	57.4133	56.3542	54.3513	51.069	50.6625	49.4547	50.2575	48.6079	50.1241	51.0198	52.446	52.3019
49.8561	48.4573	48.759	48.776	49.1998	48.4462	51.8549	52.6643	50.6377	54.3172	52.7301	51.994	52.4289	49.317	48.9271	49.6255	49.806	51.23	51.2922	53.3783	52.8849	55.3624	54.9581	56.2361	55.1798	53.7137	51.3063	50.4359	49.7885	49.5533	48.6181	48.739	50.926	49.1044	50.2338	52.5867	54.0049	55.5535	56.9187	54.915	52.3334	49.5068	49.8261	50.5015	50.2037	48.3189	50.6639	52.4128	52.0831	52.2227
51.0551	49.2742	47.6388	48.5304	49.9547	48.7412	51.8028	52.8217	51.5157	53.1703	53.3555	52.1479	52.4829	50.3684	49.1931	49.9394	50.1569	51.7772	51.6218	52.6534	53.4019	55.1501	54.9402	55.7142	54.0711	51.8872	52.5176	51.1757	51.1692	50.639	49.1026	48.1637	51.2921	49.066	51.2161	53.037	54.2383	55.4373	56.2437	53.9019	50.8516	50.4718	49.7945	49.6645	48.6345	49.3724	50.5644	53.4701	52.0555	52.6366
50.3606	50.2737	49.1897	48.8597	50.3025	49.7439	52.6012	53.1432	52.2965	52.0496	52.502	51.003	50.3982	50.1127	48.5082	48.7214	49.8423	51.5189	51.0036	53.282	53.8088	54.9674	52.829	52.8915	52.2667	49.9236	52.7988	51.6676	52.3931	50.055	50.9232	49.6106	51.1334	51.5159	53.2999	53.9245	55.333	55.4512	55.5191	54.0632	51.9073	51.9088	51.3746	52.475	52.586	52.0032	51.6335	53.8318	52.4131	53.7825
50.4857	51.7272	52.7685	49.9247	49.8934	49.7311	51.6848	51.5231	51.3628	51.0873	50.3013	48.9131	48.0263	49.1051	48.7913	48.4453	50.4876	51.7665	51.2663	53.8934	54.1904	54.5856	52.5545	51.5253	52.908	51.1254	52.3029	51.3643	51.8789	51.1266	51.9149	50.934	52.2541	51.9675	53.533	54.6433	55.5292	54.9472	55.3193	55.7557	54.0752	52.527	51.7578	53.8513	55.072	54.0456	53.0852	54.3252	53.727	54.4716
51.139	50.9451	52.8307	50.7196	50.5042	50.3462	49.7446	49.1513	50.6161	51.111	49.0793	48.6702	48.7135	49.596	48.388	49.4825	52.4599	51.2764	51.6843	54.6776	55.0849	55.6021	53.6428	52.8454	53.4838	53.6262	52.6763	52.3115	51.186	53.206	51.8254	52.1457	53.6566	53.891	54.9031	55.3121	55.4802	55.1747	56.4521	56.3472	55.2548	54.336	51.6743	52.8237	54.7755	54.9391	54.2309	55.388	54.73	54.3255
52.4725	51.3677	51.3173	50.1128	51.9697	52.0721	51.0776	51.0319	52.0693	53.346	51.828	51.9129	49.5599	50.505	50.2358	50.9824	53.2653	51.0879	52.333	55.8601	55.8137	57.8818	56.0634	54.7372	54.0301	55.3722	53.6933	53.4377	52.0997	53.2022	53.8772	52.4103	53.8388	54.8552	54.9463	53.919	55.1024	56.2743	57.9216	56.8402	56.1603	56.0145	52.1625	54.9701	55.1182	55.8344	54.6933	55.3793	54.244	54.8079
54.0574	53.95	51.821	50.0425	53.2347	53.3356	52.3527	53.6692	54.431	55.8106	54.4954	54.1324	51.1986	51.4906	52.0454	51.5916	53.3774	50.9962	53.7485	56.7918	56.7848	59.1608	57.9902	56.2824	54.5293	55.5373	53.6701	53.9995	53.0337	53.1857	54.3476	51.4655	52.417	54.6376	55.4564	52.7243	54.7669	57.1374	59.1768	57.9563	56.6845	55.9193	52.2964	56.6422	56.2965	56.139	54.7751	54.9078	54.499	54.3136
54.1711	54.6096	52.4395	52.2507	53.019	52.8553	51.972	54.7187	55.2262	56.4218	55.8021	54.7815	52.4759	51.678	52.0838	51.3432	52.6028	51.3997	54.5426	56.41	56.1138	58.6852	58.4469	56.5185	53.5508	54.6069	53.7428	54.6035	54.4523	53.576	54.4357	52.4044	52.6721	55.3584	56.6209	55.2535	54.9757	57.7978	58.6103	57.7863	56.4734	55.7757	52.6695	55.445	55.3935	55.526	55.113	55.6633	54.7011	53.453
53.331	54.5936	52.3996	52.4659	53.6822	53.4719	53.1427	54.4904	55.1688	56.6128	56.2407	54.4057	53.7144	52.1668	52.1842	50.8134	51.3534	52.0057	53.8384	54.884	52.8422	55.29	56.6822	55.8139	53.0453	54.2052	54.9664	55.5009	55.3708	53.8232	55.2248	53.0281	52.9719	54.7541	55.4157	56.3144	55.3089	57.4526	56.7524	55.7681	55.3591	54.7158	52.4791	54.5719	53.806	53.6575	54.3699	55.4951	53.9851	54.0477
52.9457	54.3298	53.2479	52.5517	55.5211	55.2362	53.2075	53.4432	54.7495	56.3364	55.7449	53.5194	54.0691	52.2932	52.3041	51.2915	52.3958	52.7654	52.7781	54.4623	51.7835	53.7198	54.4233	54.9857	54.0976	53.6485	54.8234	55.0862	53.5465	51.8818	53.6103	51.1732	52.8631	52.2684	52.827	54.4063	54.1638	55.2088	55.4356	54.5089	53.8824	52.0153	51.4816	53.9261	53.1301	51.3726	51.712	52.9502	51.8058	53.1037
53.9239	53.9881	53.6721	53.7892	56.5334	55.3154	51.1073	53.3063	53.8837	55.558	54.6313	53.7505	53.6362	51.3359	52.4155	51.4847	51.8947	53.2167	53.0446	54.0663	53.1061	54.9188	53.0104	54.3675	54.1785	51.8656	53.0959	51.9763	50.3249	50.262	51.3297	49.0119	53.1367	51.9866	52.6809	53.1139	52.7049	52.8245	54.4155	53.7631	53.5857	50.536	51.2944	52.405	52.9539	51.7187	50.1895	51.5829	49.8604	50.9532
55.887	56.1086	55.5054	54.5784	55.9539	55.0928	51.9145	54.2541	53.9744	54.5365	53.3463	54.3515	53.6503	50.9101	51.4281	50.4798	51.5034	52.3628	54.0567	53.9686	53.7637	54.228	51.7063	52.6428	53.1412	51.384	51.1903	49.8057	50.0311	51.2218	50.4215	49.1654	51.9277	52.3064	52.9945	53.5856	52.5365	52.1366	53.8942	52.3061	52.8027	51.2494	50.1488	51.6952	52.7754	52.6988	49.9912	50.3553	48.9562	50.5433
56.3513	57.1674	57.0252	54.8815	53.9169	54.4115	52.3476	54.2555	54.4947	53.1505	52.324	53.5534	52.7074	50.1945	49.3161	51.4748	52.301	51.2597	53.0611	54.5317	54.0439	53.0385	50.8476	50.5703	51.6613	50.1849	49.7993	49.7783	48.7502	50.5709	49.3529	49.7228	50.2285	51.0311	52.7144	51.6651	50.9303	51.2288	53.2418	53.3831	50.6592	51.1051	51.0421	50.6613	50.9426	51.7405	49.2354	49.107	49.4638	50.4591
56.4191	56.6323	55.851	54.5192	53.4405	53.1411	51.1972	53.8085	54.0595	51.8712	52.3456	51.5725	50.3724	49.5127	48.9825	51.8541	51.6463	50.1887	50.878	53.3695	53.3137	52.5143	49.8896	49.7844	50.605	49.3387	48.8122	49.8207	47.6553	49.1295	49.8827	50.5364	50.9959	50.1576	51.2764	49.7871	48.1194	50.6742	51.5342	53.7603	48.7444	50.5874	52.1974	50.3334	48.6587	50.3341	49.1665	48.8345	48.7412	49.9024
56.0883	55.6476	53.1451	53.5	53.706	52.7927	50.2661	52.3049	52.5373	51.4602	51.0345	48.3	49.4028	49.6824	49.0605	50.2252	50.6944	49.2528	49.9354	51.4962	51.5042	52.2296	52.361	50.4461	49.8102	49.9666	48.8567	49.4989	49.6732	49.221	50.0988	49.9798	51.6334	49.7869	49.7812	49.1228	46.8813	50.0361	49.6077	50.6071	48.4986	49.5639	50.9729	51.1204	49.5395	50.6447	48.8141	48.218	48.2225	49.3127
53.5753	53.2521	52.7668	53.5341	53.1486	51.8706	50.8557	50.8026	50.8704	51.1619	49.2522	47.6991	49.3836	49.1071	47.8741	48.8447	49.743	48.9071	50.0148	49.812	50.1708	51.4916	52.6025	49.8792	48.9836	50.006	49.5889	49.4708	51.001	49.4863	50.7416	49.4077	51.0507	49.9416	49.8271	49.5481	48.1972	49.9057	49.2931	48.9406	48.6991	49.9038	49.2496	50.8732	51.4724	51.6857	49.2483	48.1054	48.9168	49.4271
51.2308	50.7921	52.4629	53.2578	51.4892	51.2278	50.9362	50.1402	48.9811	49.996	48.4789	48.6321	48.2454	47.3573	46.7549	47.9455	49.4442	48.9586	49.4113	49.236	49.2039	49.6753	49.5887	49.453	48.292	49.7674	50.0073	49.776	51.213	49.5872	51.4883	50.5477	50.886	49.3246	49.9433	49.8084	49.6268	49.7934	50.3516	50.2468	48.7585	50.0382	49.4123	50.6298	51.9692	51.557	48.4611	48.3374	49.1602	48.9299
52.5779	50.8414	49.5849	51.4955	50.9396	50.398	49.1677	49.8283	48.9168	48.5639	48.9292	49.012	46.9849	46.7659	46.4358	48.8198	50.5833	50.372	49.9181	49.5274	48.7007	50.1358	49.8439	50.0754	48.1628	48.5628	49.7409	50.9611	48.7592	49.0059	50.3287	51.0949	50.8805	49.4032	50.7586	50.268	50.6921	49.1351	50.0266	49.3666	48.3969	48.1572	48.548	51.1005	51.1868	50.4696	48.394	48.7388	47.8431	48.3694
53.0512	51.1627	48.9044	50.2755	50.584	50.0831	48.1491	49.2974	49.5138	49.8182	50.1588	50.3234	46.8127	47.269	47.4998	48.8359	50.6074	50.2677	49.9809	49.375	48.5925	50.6063	50.5191	49.8716	48.4968	47.6329	49.0499	50.7148	48.5067	48.6822	49.3491	49.3216	50.2577	50.9072	51.6599	52.3113	51.095	48.6789	49.2284	48.9005	48.4454	47.924	46.9378	51.3726	50.3908	49.1754	49.4976	48.5613	46.6347	48.5278
51.3864	49.6832	49.3204	49.7034	49.804	49.0307	47.7306	47.9069	48.7638	49.4809	50.631	51.0006	47.4253	48.566	48.2412	47.8772	49.6988	49.073	49.655	49.0223	48.7435	49.9672	49.1071	49.5061	49.0618	47.5304	48.7046	49.2531	49.1789	48.6777	47.5384	48.4737	51.0065	51.7298	49.7956	52.4458	51.6852	49.0703	49.0065	49.6947	49.2568	48.2938	47.5864	50.5527	49.5254	48.7812	49.35	48.5895	48.0978	48.6477
49.555	49.5228	49.7738	49.502	49.7206	47.8331	47.8369	47.8223	47.8027	48.6037	49.0776	50.0381	47.6689	49.2883	48.1097	47.8351	48.011	47.923	49.2426	48.2545	49.3991	49.6633	48.2317	49.1231	48.6114	47.6698	48.075	48.0276	47.8763	47.7705	47.0642	49.8585	51.5767	51.0207	48.1042	50.4227	50.747	48.765	49.6391	50.2874	49.1449	48.0693	46.9586	49.5317	48.7768	49.614	49.1795	48.783	48.2272	47.8158
48.7832	50.4431	51.1397	48.7196	48.5088	48.9469	48.2569	48.5929	47.7916	49.1197	48.3056	49.3946	46.6645	48.4205	48.2734	47.2599	46.7649	47.4531	48.0645	47.7768	48.7777	48.8949	48.4858	47.9862	47.6098	48.5461	47.5385	47.9934	48.0272	47.2059	47.0028	49.1312	49.8634	49.7956	48.4205	49.0731	47.9438	49.107	48.9222	49.6853	48.7821	48.4891	46.6358	48.8456	49.8696	48.7742	47.9418	49.2801	47.3382	46.9985
47.463	49.9098	50.8807	48.6089	48.4504	48.793	47.0149	48.8694	48.4368	48.4199	49.2914	49.5444	47.9905	47.3584	47.5103	46.9023	47.1243	48.0725	47.4124	47.893	47.3405	48.6139	48.3922	47.0752	46.2816	48.4327	47.0412	48.3707	48.736	47.3826	47.0467	47.2475	48.1009	49.2668	47.5711	48.6351	47.3123	49.4776	47.6313	49.4571	48.403	47.9281	46.7127	48.2779	50.3939	46.9634	48.2692	50.4226	47.9116	46.991
47.7201	49.4178	48.3778	48.5221	49.6589	48.7829	47.3224	48.556	47.86	48.5784	49.6069	48.861	47.3747	47.8342	46.6649	47.966	48.6419	48.5241	47.3493	47.3827	46.3014	48.336	48.2973	47.1881	45.7006	47.6193	46.9119	48.2987	47.6302	47.1819	48.7076	48.6068	48.8557	48.639	47.4209	47.0359	48.3659	48.1228	47.3791	48.6851	47.5734	46.688	46.5259	48.5917	48.7424	47.993	48.8898	49.5504	48.3823	46.9181
48.8276	49.4913	48.2773	47.7739	48.983	48.1253	48.3456	48.2206	48.0655	49.2827	49.4366	48.3919	46.51	48.2767	47.8946	48.5154	49.8295	48.4865	46.7934	47.1752	46.0455	46.6679	48.6565	47.87	46.7158	47.5336	47.2695	47.0073	46.1378	47.7044	48.3524	49.0373	49.3102	47.1724	47.9895	47.2933	47.9351	47.5442	47.7279	47.6654	46.7903	46.981	48.5826	48.2929	47.3001	48.7649	47.7222	48.3965	47.6766	46.7414
49.952	49.433	48.1003	47.7829	48.8621	48.182	48.756	48.874	49.5178	49.7459	48.8569	47.7465	47.0787	48.1133	47.5126	47.7533	48.714	48.3998	47.2665	47.8479	47.8843	46.9154	48.6296	49.3283	48.9067	47.5107	46.8559	45.7607	46.435	48.3919	47.2593	47.6993	49.2968	46.9318	48.1751	47.8527	47.0621	48.7084	47.488	48.1807	47.3366	48.2867	50.0444	47.8277	46.8154	48.333	48.344	48.5831	47.3181	48.0078
49.1424	48.8359	49.2086	47.2393	49.212	48.4022	48.6542	48.7691	49.874	50.0073	48.3234	47.8251	47.8763	47.0388	46.5093	47.2722	46.6315	47.6506	49.2841	48.0477	48.9505	48.7001	48.4625	49.8341	49.3977	47.5122	47.7943	46.3299	48.2561	47.4514	46.8855	47.4199	47.9914	48.4352	48.3964	47.6628	47.4374	48.9694	47.227	47.7887	47.961	48.7878	49.2101	48.1192	46.7292	47.5127	49.3601	48.7595	47.1289	48.8045
48.6073	47.9131	50.1096	48.1923	49.628	47.0324	47.9238	46.5912	49.09	49.6063	47.6571	48.6958	48.2371	48.0235	47.0589	46.6342	45.9645	47.5408	49.7205	48.0974	49.4829	49.6739	48.1286	49.1859	49.2763	48.4319	48.8493	47.5961	49.0055	48.0905	46.9277	47.7803	48.1819	48.908	48.1849	49.0465	48.3039	48.1408	47.7347	48.3535	48.549	49.0276	47.7678	48.591	46.9578	47.5243	49.0603	48.4871	47.664	48.8689
48.451	49.1782	49.6119	48.8209	49.1485	47.5045	47.5876	45.2118	48.3338	48.7505	47.2753	48.5399	48.0379	47.5881	47.7801	46.7888	46.1011	47.8007	48.3699	47.4367	48.9346	48.8676	48.4737	48.5379	50.0651	49.2229	48.6754	48.3218	49.3293	49.8949	48.5177	48.2765	48.7609	49.2647	48.9893	49.2315	47.935	48.2678	46.6174	49.0405	48.6691	48.7158	48.2509	48.9825	46.9897	47.0649	48.4223	48.7291	48.8173	49.6141
48.3428	48.502	48.8649	49.6874	49.1298	48.0588	47.7577	46.3172	48.2087	47.9948	47.3211	48.0695	47.3505	46.259	47.0888	46.4524	46.4706	48.2792	47.6619	47.1704	47.5469	48.1252	48.208	47.1946	48.857	48.8435	47.5916	48.9557	49.3351	49.4941	49.2817	48.686	47.7741	48.9422	48.1894	48.5122	48.5846	47.8506	46.3824	48.9064	48.2627	47.9552	48.7671	49.4186	47.4693	47.3232	49.1635	49.0894	49.7725	49.2194
48.5765	47.418	49.713	50.3532	48.7811	46.9942	47.548	47.4722	48.3519	48.0864	48.7993	48.9264	47.1812	47.6741	47.2145	48.0222	47.6477	48.5893	47.7679	47.765	47.6138	47.9519	48.8062	47.0488	48.0349	48.1014	48.6209	48.5992	48.8625	48.1944	48.9073	48.3221	46.0555	47.9426	46.4318	47.5109	49.9141	49.4581	48.6923	48.3422	47.8503	47.718	47.4618	48.8731	48.7308	47.8324	48.0199	49.117	49.9532	48.3938
49.0112	49.0247	50.7511	49.6331	47.6326	46.7951	47.1871	47.0364	48.0976	48.2485	49.1225	49.2705	47.2525	48.6389	48.6644	48.6894	48.5193	48.2272	46.9898	47.6579	46.9655	48.8535	50.2804	47.775	48.7766	48.3783	49.2954	47.5883	47.5323	47.3385	48.8731	48.9581	46.0767	46.4791	45.6807	47.8674	50.1694	49.0933	49.0722	47.8448	48.2175	47.2469	47.7821	47.849	48.9974	48.9598	47.047	49.7124	49.8023	47.7259
49.7366	49.2706	48.9947	47.8589	46.6612	47.4854	46.5907	47.7325	47.7498	48.2292	48.6634	48.3133	49.0851	49.2322	48.9645	48.0682	48.2544	45.8964	46.2982	47.4175	47.7158	48.902	49.1762	47.0908	48.6176	48.7096	48.6818	47.0487	46.8701	48.0658	48.982	49.0373	47.1183	47.5745	46.3666	48.0451	50.374	48.3729	48.4443	47.9974	48.3532	47.388	49.1399	48.1052	48.8816	49.7517	47.7589	50.1832	49.5532	47.9865
49.181	48.0735	47.4034	47.6451	47.38	47.4834	47.0317	48.4187	48.124	48.4322	47.4552	47.836	48.5833	48.5566	48.2054	48.3212	48.9364	45.8909	48.3716	48.0822	48.547	48.2846	47.8058	47.7594	47.5116	48.3759	47.574	47.2592	46.3666	46.9575	47.9833	47.491	47.2383	48.1733	49.2903	47.7959	49.7757	48.6279	48.014	47.3808	49.3264	47.9239	48.5435	47.2607	48.95	49.5574	49.3896	49.7783	49.4682	48.5565
47.677	47.9442	48.1237	48.186	48.068	47.6505	47.8251	48.9512	49.0519	48.6268	46.8897	47.3993	46.1444	47.7794	47.0597	47.3162	49.2499	46.2687	48.7417	48.9756	49.2231	49.6602	49.4346	48.879	46.6798	47.9451	46.9714	47.866	47.6809	46.4545	47.4804	46.6007	47.4965	49.6171	49.9665	47.941	48.8009	48.1822	46.8201	47.9545	49.1877	47.1745	47.8471	47.4427	49.514	49.3857	49.1705	49.5303	49.2755	47.7424
47.7462	49.6398	50.0615	49.4246	49.209	48.7009	49.3917	49.5278	49.198	48.6303	47.8004	47.1055	46.4667	48.1811	48.0757	47.2411	46.9408	46.1737	47.825	49.4306	49.5317	50.7283	50.0314	49.7932	47.8489	48.3933	47.2069	49.5674	48.7833	46.9501	47.268	48.5721	49.9647	50.5516	48.7331	48.0751	48.8384	47.6334	47.2008	49.3107	48.7217	46.8953	47.396	49.145	49.6448	48.7431	47.7727	48.6492	47.9558	46.8684
48.5836	50.4631	51.7941	50.1778	49.1926	49.0538	49.4087	49.3579	47.1651	47.932	48.0663	48.1141	47.0412	47.9003	47.3798	47.2035	46.2626	46.4662	47.0646	48.5199	49.282	50.0595	49.812	49.9805	46.859	48.1085	48.5073	50.8963	49.2412	47.3418	45.807	48.4341	50.1057	48.8612	47.4159	48.6384	48.3413	47.3642	48.1026	49.0516	49.0892	47.7764	47.5184	48.685	49.3535	48.072	47.7059	47.8922	47.2525	48.6377
49.1203	49.6405	50.7274	48.8462	48.4033	48.9148	48.0969	47.969	47.0226	47.7039	48.2936	49.092	47.0279	47.5218	45.4684	45.6583	46.9484	46.9364	47.8819	47.13	47.9366	48.4244	49.2915	49.9193	47.2636	46.9825	48.9094	50.5731	49.7409	47.0273	46.5138	49.0897	48.6297	46.8964	47.7536	49.462	47.6773	47.7998	47.7875	47.4721	47.9243	47.0592	47.611	47.9047	48.4386	48.0127	47.7113	47.7916	48.4947	48.1654
48.716	48.0904	48.0937	47.1795	47.7579	48.0868	47.655	49.7718	49.0402	47.8067	49.0984	49.3327	47.7061	47.6945	46.3794	46.1105	46.4256	46.0203	47.5536	46.9986	48.0642	47.9215	48.141	49.4343	48.4602	47.2587	47.9554	48.9566	49.4789	48.8376	48.4723	50.5584	48.5451	48.584	49.5881	49.9523	47.6826	48.4481	47.2109	47.3799	47.7066	46.915	48.4743	48.1435	47.8865	47.8263	48.3829	47.6122	48.054	47.2218
47.8111	46.5997	48.2849	49.2105	47.9299	47.8235	49.3833	51.3755	49.4195	47.276	49.0109	49.7713	48.4393	47.5029	48.442	47.6365	46.2973	46.3277	47.2722	46.7677	48.695	47.5522	48.2315	47.8822	48.3726	46.813	47.613	48.1985	50.002	49.479	49.9438	49.7659	49.4093	49.0765	49.5129	49.4297	48.2903	49.1346	47.7366	48.0888	48.6929	49.1023	49.8712	48.5775	48.664	48.3674	49.5182	47.1192	46.9269	47.1873
47.2963	47.4094	48.6802	50.3629	49.3823	47.698	49.2107	50.8424	49.6443	48.7231	47.9009	49.8494	48.0577	46.9004	48.6874	48.5184	46.3404	46.467	46.8785	46.862	48.2853	48.0181	47.4387	46.4668	47.5918	46.9507	47.8572	49.0738	50.3639	49.2218	50.2354	49.5681	50.9774	48.5088	47.7763	47.9394	48.3617	49.1467	48.5849	48.3232	49.1758	49.7641	50.4629	48.527	50.3058	48.3933	48.5091	47.2816	46.5663	46.7871
47.4736	47.6567	48.6997	49.8379	50.3358	47.9024	47.5958	50.3087	50.4186	50.0285	47.2266	48.6712	47.134	46.8189	46.7926	47.0911	47.3966	47.6122	47.9432	46.9034	47.8491	47.9938	47.1952	47.3625	48.1548	47.7657	47.0843	48.9095	49.1892	49.2633	49.4799	50.5287	50.9421	48.218	47.5584	48.3799	49.3691	48.9961	48.2724	47.5083	49.5427	48.6385	48.0984	48.4578	49.9396	47.5601	46.2783	47.9003	46.6458	47.3542
48.3545	49.2095	48.1984	48.8001	49.5521	46.7725	48.626	50.3362	49.7479	49.4454	48.4328	48.4625	47.5724	46.8196	45.9616	46.8921	47.7079	49.4517	49.7613	47.3665	47.0629	47.3296	47.7867	47.6554	48.7089	46.4907	48.8075	48.5073	47.869	48.7123	48.1617	49.3562	48.9244	47.5503	47.8956	50.3213	51.0533	50.0106	47.8169	46.579	48.6623	46.7816	46.5397	47.7458	49.0037	47.5934	46.4266	48.5999	47.1262	48.5389
49.9486	50.8875	49.2753	48.7279	48.767	48.4512	51.0127	50.2196	47.6505	48.3276	48.5193	48.2488	47.7599	47.0694	46.6159	47.1078	46.6574	49.7855	49.3957	47.1894	47.4612	48.0001	48.6179	48.0542	48.158	46.6219	50.1681	50.6335	48.5341	47.8503	47.0882	47.2599	47.1152	47.3661	47.9721	50.7211	51.334	50.6455	48.192	47.2637	47.127	46.2471	47.8074	48.371	49.1113	48.4786	48.1951	48.2232	47.4078	47.9289
50.7048	51.976	51.5744	50.0837	49.611	50.4409	51.873	50.4577	46.6554	47.331	47.482	46.8256	46.9328	47.0816	47.2068	46.4861	46.3655	48.7195	48.2264	46.8744	49.2154	48.7247	49.7278	49.2015	47.9818	47.1198	48.8485	50.1493	48.197	48.3931	47.9035	47.1204	47.441	47.8044	48.1796	49.4971	49.6128	49.4044	48.9981	47.3962	47.9432	47.4987	48.964	49.0299	48.3451	48.9984	48.8534	48.6706	47.5678	46.7874
50.0833	51.7686	51.7116	50.6756	48.8442	49.0331	51.2179	51.2844	48.7572	48.3423	47.4711	46.8619	47.7682	47.0267	47.4648	46.4883	47.2513	47.8432	47.3209	47.7024	50.2683	48.375	49.0101	48.5079	48.6639	46.4947	47.7432	48.6177	47.0058	47.5833	48.2235	47.7991	48.7137	49.2171	48.5508	48.3209	48.2405	47.2606	48.0381	47.3946	48.2371	49.3246	49.5921	49.7225	47.847	48.1506	47.5117	48.7803	48.3959	48.0092
50.6147	50.1981	50.473	51.1621	49.1238	48.0514	50.9541	52.0603	50.1828	48.2433	47.8708	46.934	48.6393	47.027	48.0489	47.7964	47.5756	49.2631	48.358	48.1585	48.9812	47.8868	47.9011	47.3385	47.3245	46.7659	47.5178	49.4047	47.2029	47.219	48.7898	48.0864	48.9054	51.1907	49.0492	49.1059	49.1926	47.3867	46.5484	47.5299	47.8662	49.9067	49.8333	50.147	48.9746	47.4275	46.808	48.5545	49.3516	49.0796
50.4234	49.0518	49.6516	50.7988	49.904	48.3859	50.711	50.6372	49.9573	47.8624	48.4995	47.1676	47.9578	46.4646	48.1858	50.1023	47.6534	50.0507	49.7571	48.1902	47.6673	47.9669	48.0306	47.9731	47.2641	47.2828	47.3087	48.7584	48.2006	48.9728	49.4144	47.7624	49.3802	51.59	49.0631	50.2472	49.0725	48.2494	48.3249	47.4108	48.4415	49.2661	49.7136	49.6715	50.5151	48.4551	48.036	47.828	49.0124	49.1207
48.8835	48.2869	48.9888	49.3798	49.7019	47.5792	48.2035	48.754	48.7369	48.0392	48.4333	47.8979	47.1546	46.3654	47.2614	50.4226	48.478	49.5814	48.9916	48.3227	48.7002	47.8188	47.6552	47.7733	47.9901	47.6016	47.5801	47.4066	47.753	49.1366	48.4797	47.6568	49.1377	50.1417	48.2745	49.4875	49.4773	48.4421	49.4998	47.141	47.6355	49.7118	48.6171	48.3447	50.6257	50.1484	49.3548	47.1873	48.9688	48.7106
48.6982	48.8024	48.8423	49.5043	49.5463	47.5442	46.6766	47.8239	47.6116	48.077	47.2198	48.0053	45.9121	47.1146	47.6922	49.5738	48.8978	48.9293	46.9682	47.5652	47.9999	47.2789	48.2172	46.9794	47.3066	48.9784	47.6398	47.205	47.1289	49.175	47.8673	47.5918	48.3488	48.0146	48.2305	49.5831	50.1084	48.1539	48.1869	47.7931	48.5221	49.6583	47.6632	47.992	48.7483	50.1598	49.5368	47.7435	49.1468	49.1988
49.5053	48.7037	49.5231	50.4814	49.4216	48.0275	48.0975	48.0089	48.2869	48.3557	46.9299	46.733	46.7672	47.776	48.3624	49.4028	48.2109	48.0168	47.9586	48.4014	48.0629	48.3115	48.4582	47.1376	46.7506	49.4516	47.8949	47.6931	48.8209	49.7879	48.8609	47.3587	47.5956	48.2815	49.6797	49.9971	50.673	48.321	48.4879	48.702	50.182	48.3307	47.154	48.655	47.9119	49.0381	49.917	49.3397	47.5872	49.0727
49.314	48.8773	51.1876	50.0692	49.1135	48.7884	49.2939	48.2255	48.5894	48.4939	47.3571	45.3027	46.6918	48.3606	47.3639	48.0368	47.0539	47.6033	49.6502	50.2218	48.5978	48.9647	48.1449	47.8327	47.3957	48.3354	47.6917	48.9715	50.2922	49.8454	48.8083	47.3633	48.358	50.2806	50.5646	50.9488	51.0057	48.6397	49.3704	49.9151	49.6843	47.8482	48.3364	49.1727	48.8186	48.5468	50.48	49.5057	47.5397	47.2349
47.6967	49.3467	50.9782	49.5871	49.5112	48.2542	48.7042	49.1826	48.8654	48.9173	47.8362	45.0908	46.716	48.0183	45.6962	46.4479	47.7671	47.7246	49.9078	51.0012	48.8764	49.2551	49.6571	47.9718	46.9587	46.8952	47.9555	49.0627	50.492	49.5567	48.227	48.0194	49.209	50.6157	50.3824	50.3308	50.8669	49.7229	49.8418	49.2095	49.0441	47.6739	49.336	48.2896	48.4238	48.714	49.6891	48.4241	48.2465	47.074
46.8787	48.6392	49.7437	48.8786	49.1735	47.562	49.0279	49.468	48.7642	48.7233	47.4857	46.5187	48.5608	46.9659	46.7569	47.0087	48.7721	48.7413	49.0465	49.6835	48.8828	49.1039	49.8649	48.2933	46.3285	46.8951	48.2338	48.927	49.8786	49.4674	49.3173	48.2015	48.9651	49.2138	48.6551	48.4063	49.4352	50.1903	49.3242	48.3869	49.392	48.3653	49.0515	47.4632	47.2619	48.9087	48.116	47.5244	47.2257	48.3067
47.8645	48.8344	50.3562	49.9412	48.3828	47.8539	49.3363	49.098	47.487	48.7001	46.9227	48.1145	49.4682	47.1103	46.5338	48.2217	47.9296	48.1326	48.6046	47.7103	47.3649	47.2179	47.847	47.6586	47.7657	47.7989	48.4588	49.479	48.9832	49.7133	50.1329	48.2017	47.9745	48.2352	48.2596	47.4463	48.6311	49.1314	47.7582	48.1578	48.7811	48.6225	48.7907	50.448	48.8374	47.5294	49.0234	48.5254	47.7676	48.5991
48.7372	49.8546	50.7893	50.6157	48.0168	48.2638	48.3983	48.9042	47.1295	48.1164	47.978	49.0291	49.1537	47.0536	45.9996	48.0045	46.7515	47.2657	48.5157	46.9122	47.5622	46.5416	46.6312	46.6873	48.566	48.4007	48.1945	49.5825	49.0799	49.1875	48.9896	47.1031	48.613	48.4863	49.0064	48.5915	49.6751	49.3841	47.3512	47.743	47.8449	49.1132	49.9791	50.9931	49.8216	47.6463	49.6052	48.6054	49.0617	48.9501
48.7661	51.4119	49.9138	49.096	48.155	47.743	47.5626	47.5666	46.8989	47.0718	47.7407	49.2907	49.4437	48.1237	46.117	48.3563	47.1473	47.2067	47.9627	47.0049	47.4928	47.5601	46.7849	46.1491	48.4349	48.2947	47.5682	49.2687	49.3394	47.6628	47.2484	48.7057	49.0009	49.4229	50.8047	49.4178	49.4034	49.4437	47.6527	48.1752	47.0433	49.5224	49.7133	48.6986	48.4476	48.8998	48.5054	49.648	50.0014	49.7314
48.6556	50.8917	49.509	49.1137	48.5031	47.6607	48.7847	48.0179	48.1911	48.423	46.4777	48.8783	48.7229	49.8876	47.7738	48.8312	46.5445	46.1984	47.4416	46.2323	48.0344	47.7514	47.7052	47.3382	48.0807	47.3367	47.6651	48.8048	49.4368	47.4817	47.4769	49.0241	48.6716	49.5698	51.2271	49.5631	48.6118	48.7469	47.4514	48.6085	48.0947	49.6796	48.0423	48.8191	49.1688	49.0829	49.6334	51.1569	50.2575	48.9611
49.2263	48.8002	49.1517	49.3482	48.7653	48.5243	49.4564	48.3243	48.9755	48.8544	47.089	48.0494	48.5707	50.8116	50.7364	48.5865	45.4697	46.048	47.2364	47.4144	48.8	48.2155	47.7259	48.0242	46.7772	47.3064	49.3513	49.8455	49.9668	48.2171	48.5813	49.6964	49.5041	48.8354	50.578	49.2019	48.1223	47.0723	47.6385	48.1977	49.1338	48.906	47.1643	49.2606	49.9205	50.5922	51.3294	51.3403	49.534	48.9215
48.1597	48.5194	48.3186	47.807	48.0691	49.5116	48.4884	47.4337	48.1858	48.6422	48.4492	47.4613	47.8329	50.3456	50.3871	47.7335	45.858	46.5844	47.2411	49.0121	49.62	48.611	48.5949	48.7003	46.6209	48.3275	49.5748	50.4591	50.8137	49.2054	50.2122	50.8076	49.5955	49.1762	51.2227	48.3349	47.8664	46.4824	47.1148	48.5041	48.9523	48.9464	48.26	48.7339	50.3981	51.3821	50.5842	50.3987	49.544	48.943
47.0406	48.2446	48.9594	46.7897	48.7934	49.245	49.371	48.7339	48.3895	49.02	48.1603	47.3244	46.9591	48.2106	47.5003	46.3276	46.9705	46.7086	47.8825	48.5315	50.8387	49.9868	50.6327	48.705	48.0559	48.7829	48.2844	49.4452	50.5208	48.8321	50.2104	50.0481	50.0042	50.8524	51.7748	48.3415	48.38	48.2495	47.9743	49.5757	48.8334	48.9798	49.1006	49.9947	51.1616	51.0023	48.5513	49.8405	49.0117	47.5465
49.1439	48.5194	49.6493	47.7078	49.3502	49.8405	49.9727	48.4444	49.4324	48.5889	47.2573	47.8913	49.583	48.6248	47.961	46.2663	47.1608	48.6098	49.2736	47.9173	50.8262	50.0089	50.5746	47.9903	48.9024	48.7454	47.3478	47.712	50.0675	48.8898	48.3609	49.9565	51.0977	53.3629	51.6366	50.3822	49.0617	49.7616	48.5104	49.2722	48.3967	47.6378	49.8341	50.2425	50.1542	50.7543	48.7945	49.9828	47.7585	47.6982
49.5184	48.5066	50.0148	49.1597	49.1561	50.1994	48.8802	47.4363	48.2948	48.3641	46.8623	47.755	50.313	49.4268	48.7844	47.1371	46.7335	47.7228	49.2419	48.7042	50.0397	48.7306	48.3423	47.7138	49.3121	48.6532	47.6442	47.2611	49.7334	48.9054	48.2668	50.6741	51.9644	53.7843	50.2926	49.6616	49.7274	49.4011	48.4085	47.8055	47.7156	48.6653	50.1482	51.0693	50.81	51.8271	49.3576	49.9222	48.46	47.9954
48.1247	49.1288	50.365	49.1904	48.7381	49.6425	47.1915	47.6571	48.4291	47.5099	47.1795	48.088	48.8995	49.7597	49.1695	48.1389	46.9211	46.8059	48.3784	48.8251	49.1721	47.6951	47.5971	47.6193	49.1636	48.6457	48.6635	48.0075	48.1012	48.2474	48.2801	50.3151	51.8483	52.3566	48.8323	47.6287	49.4604	48.0321	48.9251	48.7502	49.9742	49.6218	49.8318	50.957	51.6372	52.281	49.563	49.4513	49.0503	47.8364
47.6662	48.8765	50.7422	48.7353	48.3659	49.3598	47.4384	49.3452	49.521	47.8961	48.2312	48.9108	48.9218	49.9776	49.4418	48.6128	46.8582	47.1244	48.4363	48.2033	49.6829	48.5918	48.2278	47.3171	47.6975	49.4026	49.5456	48.1298	47.2856	49.2932	47.4101	49.926	49.8275	50.3353	49.6486	49.3791	48.8064	48.2129	49.0214	49.8858	50.4698	48.9145	49.8809	49.3561	51.3582	51.0463	49.7529	48.7119	48.022	48.9407
47.4614	48.435	49.9212	48.8873	49.7493	49.8797	50.0797	50.3418	49.0924	48.6963	49.5244	48.4645	48.7093	49.0922	49.2775	49.0154	47.2253	48.1345	49.008	48.5749	50.4008	48.905	49.0831	48.04	46.8544	49.4187	48.4946	48.5559	48.946	49.9478	46.4792	50.5118	46.0992	48.301	49.6023	50.134	48.9554	48.6282	48.4334	48.7351	49.2635	48.0713	50.1498	47.8595	50.318	50.3485	49.2736	47.3101	47.6687	49.6802
48.2037	48.4893	48.6617	47.5891	49.8188	48.9858	48.9331	49.6734	49.0109	49.1061	49.0293	47.9999	47.4195	47.1441	48.8498	47.9492	48.1779	48.6667	49.024	48.6827	49.5957	47.9695	48.9134	49.8799	48.0795	48.831	47.2688	48.7821	48.487	50.1746	47.9015	50.525	47.3291	47.7222	48.5886	50.1976	48.8283	48.6608	48.475	48.1492	48.471	47.9456	49.12	48.5597	48.247	49.4629	50.0223	46.8265	48.2102	49.3407
48.7457	48.4158	49.1325	48.407	48.834	48.0703	48.8598	48.8575	50.2597	50.0312	47.7326	48.1848	48.2024	46.8788	47.9037	46.9986	48.3165	48.0882	48.9051	49.078	49.1037	48.5949	49.0954	50.9193	49.9619	50.3422	48.8961	48.245	48.1806	48.846	48.9988	49.6692	49.6405	49.9458	49.7785	49.8505	48.5712	48.7809	48.6999	49.2905	49.0413	48.2141	48.6229	49.5644	48.3746	48.3577	49.667	48.4943	49.0139	49.3097
49.0966	47.4597	50.574	51.4526	49.1849	48.1923	49.4709	49.096	50.4124	49.8083	47.7	47.8749	48.4591	48.992	48.2061	47.8949	47.8723	48.0547	48.4044	49.2035	49.5219	49.0643	48.8094	50.7062	49.5933	50.1095	48.7367	47.7502	49.6388	47.6581	49.0528	49.5163	50.0277	51.995	51.305	49.8066	48.4983	49.3263	48.072	48.7817	47.7399	47.9698	49.1269	50.465	49.9947	48.051	49.1274	49.5864	48.3402	48.9822
49.4044	49.0608	51.6619	51.9375	48.7948	48.2109	47.631	48.3632	49.7155	48.2443	47.5712	46.9222	47.4449	49.6348	49.9193	48.7012	49.0079	48.096	49.3892	48.92	49.8144	49.7604	49.5055	49.6591	48.0277	48.5515	48.1469	48.4364	49.7844	48.3098	49.996	49.1811	50.1321	52.44	50.925	49.9464	48.9429	49.1646	47.8832	47.5332	45.9457	48.127	48.4818	50.5674	51.0118	48.5079	49.4108	49.3744	47.7616	48.2589
49.3469	50.3091	51.6345	49.9753	50.1899	49.5711	48.5827	48.2942	48.7518	47.1048	46.9505	46.0459	46.2725	49.3334	49.9713	48.2029	49.7283	47.4135	49.3716	49.5414	49.6908	51.0392	49.7908	49.091	47.9896	48.4948	47.4271	48.6157	50.1431	49.5451	50.0767	48.9502	49.7526	51.0849	49.8621	49.5244	49.4702	47.8775	48.8739	48.197	46.7619	49.1783	48.2825	50.5433	51.0096	48.8238	49.6879	48.8347	48.094	47.5367
49.0644	50.3603	49.6278	47.9513	50.8471	49.8045	49.5367	49.2688	49.5196	49.3992	46.6318	47.3061	46.2608	48.8714	47.9763	47.822	47.9917	47.1494	47.259	49.121	48.6273	50.42	49.147	49.5726	47.7545	49.1838	48.8784	50.6289	51.1131	49.6769	49.8764	48.9338	50.0475	50.5033	48.8391	49.2938	48.5281	47.4603	48.5799	48.8485	47.231	49.2986	48.8366	50.5351	49.4951	47.9379	49.5467	48.8012	49.0638	47.098
48.9424	49.5102	48.7854	48.6913	50.0149	48.209	48.453	50.3568	50.2885	49.12	47.4105	49.1982	46.3589	48.2696	46.7112	46.875	46.5927	46.9337	46.6551	47.549	48.3462	48.2418	48.778	50.0078	48.4318	49.1815	50.1141	51.4117	50.4704	48.4308	48.465	50.1444	50.7089	50.4168	48.4554	49.614	47.9533	48.6499	47.5675	49.0414	47.8461	48.5771	49.7695	50.9218	49.5614	48.3428	49.2425	50.0583	48.9254	47.0043
47.8745	48.2014	48.6937	48.8407	48.1266	49.4642	47.4702	50.1108	49.5111	48.2992	48.1121	49.0125	47.3395	48.3761	47.2539	47.2761	47.7408	47.5124	48.4745	47.8789	47.5241	47.4252	48.3566	49.419	48.7108	49.5585	48.8532	50.1912	48.4861	48.5568	48.2812	51.0688	50.5088	49.0203	47.9264	50.0197	48.4333	47.795	47.9532	49.2461	48.0227	47.7589	50.5155	50.2178	50.0641	49.2846	49.8878	50.1178	48.4431	47.2134
47.7026	48.5734	48.938	48.888	47.7537	51.3549	48.0525	50.1139	47.9736	47.5455	48.153	48.61	48.8381	48.8033	47.631	47.7059	48.1803	48.087	48.6717	47.87	47.6159	48.1462	47.8491	48.6616	48.3051	48.7344	46.9439	48.9427	48.8184	48.5175	49.183	51.2108	50.6336	48.9242	48.2508	49.2395	48.9517	50.3495	48.8494	48.6088	48.2522	47.3247	49.3161	49.2114	49.6372	48.0894	50.3288	49.3069	48.2104	47.1649
50.0453	49.2288	49.6471	50.0896	48.5811	50.643	48.6166	49.1525	48.1135	47.6186	48.0146	48.5121	48.1157	47.7438	48.8233	47.4097	47.9541	48.0969	48.5876	49.0647	49.0342	48.8093	48.4838	48.6744	48.9397	48.4617	46.1401	48.8568	49.1369	48.6071	49.3423	50.5899	49.664	48.6208	48.8121	48.6131	49.1578	51.4749	49.7783	49.1056	49.6889	48.5552	48.8267	48.9059	50.0115	46.7176	49.2122	47.8848	47.9851	47.2779
51.8254	50.5721	50.1573	51.306	49.0363	50.535	48.8754	47.6006	48.3294	48.8551	47.165	48.2484	47.6491	46.8634	49.8745	48.0016	47.7094	48.169	48.8563	50.8087	51.4094	49.8064	48.6904	48.428	48.6426	47.6702	46.7105	48.6711	48.2169	49.5268	50.1407	49.0755	48.2917	48.1267	49.5005	49.3248	48.1567	50.1152	49.8687	50.8195	47.8634	50.5178	48.6149	48.9804	48.9953	49.0168	48.5294	49.1123	47.4623	47.2339
51.3876	50.8352	50.5515	50.4445	48.417	50.1397	50.0297	48.3111	47.2079	47.4266	47.7545	47.9264	47.8571	47.8227	49.639	47.598	47.9169	47.4485	48.1716	50.2888	51.7864	49.9342	48.217	48.7386	48.3069	47.2916	47.2365	49.0176	49.0498	49.6321	49.3307	48.5791	48.2053	48.8663	49.1392	49.9328	48.5896	48.2746	50.3208	50.6157	45.9518	50.4266	48.2754	48.9952	47.6617	49.8987	49.3004	49.4804	47.1927	47.7716
49.9526	50.0032	49.7354	48.9782	49.0487	50.0943	49.197	48.4573	47.9117	46.9362	47.9885	47.7293	46.3519	46.8468	49.2577	47.3282	48.1169	46.6901	47.1191	47.5071	50.0704	49.8847	48.9327	48.5027	47.8363	48.0834	47.4	48.8841	49.5066	48.7765	48.9051	48.3254	48.5694	50.0776	48.7926	49.9843	47.6388	48.9096	50.9757	49.549	47.6247	49.278	49.7389	49.2044	48.9677	50.6843	50.6209	50.4861	46.8393	48.7556
49.7766	49.7345	48.4394	49.2416	49.9328	50.4166	48.4837	48.4109	48.5559	48.4259	46.8033	47.0986	48.2533	47.6435	48.6986	47.9222	48.2291	46.2129	45.9112	48.5307	49.9567	50.4136	49.7633	48.2025	47.9668	46.979	47.4304	48.1293	48.9667	49.0048	50.6508	48.7123	49.2012	50.0929	50.0284	49.9603	45.8391	48.9529	50.4674	49.8278	48.2623	49.6488	49.7877	49.5292	49.7841	51.6947	51.6823	52.1406	47.924	50.3602
49.7894	49.4327	48.5149	48.6399	49.7609	49.9374	50.6047	47.7733	47.6047	48.2065	46.2532	46.8265	49.5476	49.0363	49.6253	48.9423	48.4687	47.5855	47.5306	48.916	51.0526	50.1432	50.3012	49.6424	49.2013	47.1233	48.0603	49.0213	49.2111	49.8271	50.851	49.3515	49.4653	48.8158	50.7685	51.2442	49.1852	50.49	49.7064	49.3027	48.5908	48.3821	49.2763	49.7115	49.0625	50.7434	51.7016	52.2071	49.9685	51.4675
48.4044	47.9431	48.8454	49.109	50.7719	50.0595	50.4717	48.3625	48.8667	48.8189	47.1122	46.9737	48.3819	48.875	49.9995	49.7894	49.1206	49.3844	49.0632	49.4634	51.055	49.4998	50.2797	50.249	49.7153	49.3068	49.5814	50.0587	49.1989	49.8577	50.2868	49.4131	50.2512	48.6728	49.3166	50.7916	50.9183	51.4828	49.8223	49.7812	49.3457	48.1538	49.8079	50.0496	49.5905	50.1047	50.8654	51.0998	52.0373	51.6462
48.7103	49.1306	50.4883	50.5305	51.3709	50.4082	49.1197	49.8345	50.3381	49.4985	48.5376	47.7332	47.0579	47.7387	49.5797	49.8275	48.8858	48.7465	49.115	49.8104	49.8998	49.4171	48.8503	49.5978	49.9926	49.8689	50.5073	50.0559	48.4964	48.7974	49.8312	49.1194	50.9885	49.4653	48.7514	48.6434	49.6989	50.9895	49.9407	49.285	49.8919	50.0198	50.1756	51.0373	51.0347	48.6932	49.3407	50.8953	52.3558	50.4479
49.8444	50.8569	50.9162	50.0681	50.4288	49.313	48.869	50.927	50.2902	48.583	48.6623	47.8553	47.4794	47.784	49.0168	50.465	48.2141	47.04	49.003	50.1945	48.1346	50.3767	49.0262	49.4213	50.8205	49.3063	50.9399	50.0047	48.1052	48.3465	49.6476	48.064	49.9779	49.3035	50.9762	50.4329	48.7667	49.5704	49.9243	48.6027	49.5229	50.6537	49.4539	50.8082	50.0766	48.8256	47.2514	48.9056	51.5965	49.5126
49.4	50.7154	49.7829	49.7726	48.4545	48.6593	49.2827	50.6691	48.9422	48.0507	47.361	48.6769	48.4702	48.1636	49.6239	50.8178	48.2958	48.5442	47.7547	49.6906	48.4673	50.726	49.4541	50.8393	50.2584	50.0963	50.7178	50.2526	48.5616	49.4068	50.9594	48.0753	47.6218	49.9498	52.3038	50.8753	50.1683	50.5669	49.6584	48.2823	48.6183	48.8347	49.0916	49.3578	49.3264	50.6665	48.0109	48.5767	51.2852	49.9016
48.5707	49.5904	48.0471	49.0549	48.7894	49.4434	49.8506	50.6053	49.5267	49.4234	47.3993	49.0169	48.3728	48.0422	49.1216	48.5372	48.4934	49.6805	47.6626	48.3896	47.6189	49.8403	48.9529	50.6386	49.07	50.214	50.9636	50.6607	50.5079	50.9554	51.0582	51.4813	48.5784	50.4925	50.5911	49.9746	50.4613	50.6369	51.0257	47.7179	50.1654	50.3351	51.2428	51.249	51.1138	51.1048	48.9624	50.3404	51.1924	50.7715
50.3312	49.5779	48.339	49.4003	50.2798	49.6927	49.9435	51.1336	49.6992	49.9137	50.3606	48.5362	49.0665	50.4258	48.3704	49.3755	48.5405	49.591	49.1968	49.2977	50.181	48.6408	48.7024	48.8015	48.5871	50.6366	52.7905	53.5753	53.4159	52.0423	50.2639	52.7625	49.3863	51.58	50.9481	52.2094	50.9295	50.1914	50.9479	50.9254	50.415	50.9187	51.8026	52.6318	51.8943	52.3187	49.7974	50.5117	52.675	52.2358
50.8467	50.7111	49.406	51.2509	50.7836	49.4801	50.3061	50.8878	49.9754	50.6472	52.5068	51.654	51.9989	53.405	50.0763	51.8807	50.64	52.2084	51.1164	51.9177	52.2628	50.6734	51.9991	50.8088	50.526	52.6878	52.1705	53.8867	53.3391	52.9231	52.7712	55.9864	51.2766	54.0604	54.0466	55.7455	55.2398	54.3184	55.1453	56.0656	56.5246	55.9055	54.3386	53.9533	54.3633	52.6574	54.2223	54.1056	55.09	55.8979
50.3545	52.2693	51.309	54.05	54.81	51.9235	53.833	52.8983	55.8271	55.0804	54.3032	54.7779	55.1328	54.7223	53.7614	56.0256	55.1344	54.1518	55.23	56.6224	55.8774	56.8665	56.9003	53.9341	55.5469	58.0872	56.4216	57.7485	57.0591	56.9014	57.6711	59.9592	59.2128	57.0883	56.7705	59.7431	60.6738	60.1237	59.9175	61.1021	61.7038	60.9256	59.3861	60.4494	61.1105	57.5237	58.8866	59.1988	59.2728	59.6021
55.9648	55.5017	55.7581	57.4897	58.072	57.005	58.1594	57.3661	60.3308	59.0743	57.5501	56.6481	57.6805	56.4409	58.1255	60.1925	59.4938	56.6197	59.2533	61.1026	61.0514	61.3939	60.7579	58.4805	60.7547	62.9691	62.1877	63.0656	61.576	61.0249	60.6879	62.2874	63.1247	58.1944	58.548	61.087	63.2707	62.8056	61.0772	62.656	62.033	61.2754	60.4514	63.0555	63.5924	61.5232	60.0703	60.0857	60.9199	60.0353
60.426	59.2096	58.8968	59.6838	59.7184	60.1577	60.9501	60.2453	60.7649	60.0067	58.3075	55.7306	57.1548	56.5361	59.3809	61.2887	60.5471	57.9429	60.3286	61.8012	62.5643	61.9463	61.1894	59.6925	62.3891	63.606	63.5426	63.8481	61.9999	61.068	60.1607	61.5545	62.4677	56.4674	57.543	58.9203	61.6109	61.433	59.163	59.5618	58.4257	57.5613	57.3208	60.3912	61.3489	60.5849	57.327	56.9758	58.5026	56.3387
60.6331	59.6365	58.8477	59.2409	58.5107	59.6718	60.3991	59.091	57.6487	57.146	55.1192	52.2554	53.4831	53.5843	57.0378	58.3341	57.8485	55.9122	57.5905	58.5763	59.659	57.9691	57.4676	56.9967	59.455	59.6704	60.09	59.7041	57.9669	56.5225	54.9495	58.1136	57.7358	52.2502	54.117	54.6619	56.048	56.3656	55.4536	52.9617	55.0457	53.3041	51.867	53.615	54.7771	54.4748	53.6866	53.2637	52.6542	51.7446
57.1486	56.2847	55.9413	55.1488	54.9239	56.0825	56.4656	55.2786	53.6286	53.0776	50.7269	50.2401	51.0769	50.5872	52.0161	53.0464	53.2877	51.1768	51.547	53.2672	53.0574	52.8813	51.8995	52.196	53.4444	53.4653	53.9456	53.1353	52.7172	50.3909	50.1631	53.7972	52.4498	50.1745	51.6702	52.5548	53.3686	52.4126	50.7816	51.5772	52.642	50.6106	52.3295	52.5069	52.308	49.7462	51.0682	52.1232	51.1387	50.2426
54.1908	53.6684	52.4087	51.5918	52.376	52.7472	51.7115	52.0918	52.0905	52.3191	49.7265	48.4375	50.4458	49.8269	50.2989	50.3447	50.8856	50.2799	49.7754	51.3606	52.5194	52.0675	52.8002	50.1224	51.0706	52.6152	52.0573	52.611	52.3334	50.0421	50.1639	52.342	51.912	48.9935	50.694	50.9949	52.1859	51.0653	50.1263	50.9101	49.3423	49.6656	52.8338	52.1203	52.1423	51.2197	48.2309	49.3918	50.4144	48.7331
53.4227	53.1455	49.7209	50.3233	50.957	51.4308	51.3525	50.5049	50.2892	50.9184	47.9356	46.2836	48.8839	49.086	51.2122	50.2895	50.1826	50.4728	48.4809	50.4134	51.5199	50.2554	51.2846	48.146	50.4086	50.8902	48.6285	50.1635	50.4708	48.3237	48.1717	50.3297	49.5579	47.855	48.9525	48.1988	51.4583	50.6225	50.7134	50.2574	48.5316	49.8382	51.4589	50.3266	49.9399	49.1048	48.2412	48.8501	49.537	49.2411
50.1865	51.1403	49.0797	50.4027	49.608	49.4529	49.4984	48.688	49.0181	49.3425	47.6666	46.4727	47.6075	48.3284	50.9957	50.6788	49.3753	48.1153	47.0578	49.2028	50.1028	49.1486	49.2672	47.7716	50.1213	50.0503	48.4994	51.0699	48.4385	47.3483	48.4191	49.8502	49.4894	48.1263	49.12	47.3156	50.2954	50.2136	50.0686	48.5666	48.7999	50.7013	50.4644	50.3334	48.8167	48.5378	48.7144	48.9939	50.2066	49.0774
47.7787	48.6875	49.4575	50.4566	49.2681	49.3215	49.5066	48.4201	48.9857	47.4959	46.675	46.9593	47.2453	47.6413	50.8397	49.5873	48.6637	47.2325	47.6608	49.2621	50.0323	47.8493	49.828	48.805	49.1878	49.7387	49.813	50.2578	48.6096	48.5269	49.3007	50.111	50.718	49.2397	50.7482	48.1465	49.0108	48.8197	50.0127	49.2051	48.2158	50.7273	49.6395	49.8597	50.1264	48.8348	49.9777	49.004	49.7832	48.4248
46.8461	48.2363	49.929	49.7769	48.2191	48.6359	49.8476	49.3111	49.3648	47.7372	45.9833	47.2905	47.1881	47.3482	51.4278	49.4676	49.3947	49.5257	47.5437	49.4599	48.9215	49.1416	49.5171	49.499	48.5048	49.7849	49.6125	48.5459	48.3092	50.0221	49.1532	49.8641	51.2217	49.9908	49.3109	49.75	48.9757	48.8835	50.1988	49.7533	49.2536	49.8533	49.0004	48.1239	50.8107	49.3797	49.2725	48.2624	48.9818	48.4069
48.4065	49.8752	50.8693	51.7217	49.7053	47.7671	49.523	48.9832	48.9742	48.7716	47.4324	48.459	48.8102	46.2282	48.7001	49.5715	49.2028	49.8092	47.7667	49.2451	48.5437	49.6801	49.6086	48.4117	49.8526	49.028	48.7721	49.8147	50.2885	51.7012	49.3433	50.2666	50.0039	50.0578	49.4796	51.6111	50.3829	49.3336	48.882	48.7242	49.752	49.6391	49.5005	48.4854	49.7809	49.7404	49.1541	48.7838	48.8914	49.1183
49.5973	49.7231	52.2538	53.9681	51.2854	48.0644	48.8482	48.2648	49.2246	49.122	48.5725	50.6261	48.5961	48.0823	49.461	49.3119	47.6071	48.5759	48.5244	48.5014	49.3946	48.4203	51.4651	49.8751	51.0158	49.9764	49.7242	51.2176	52.8383	53.4174	50.889	49.6284	49.7303	49.5415	52.1154	53.7219	53.2689	50.9147	48.6431	48.3995	50.7093	50.8847	51.245	50.805	48.972	50.2794	50.0199	50.1723	49.1668	48.8121
50.264	50.2993	53.3599	53.271	49.8088	48.7008	50.1814	48.9201	50.0719	49.617	49.4133	51.127	48.8524	51.551	54.3534	49.9504	47.6334	48.0528	49.0745	48.4225	49.8484	49.2766	51.7995	50.2619	51.6359	49.9894	51.2734	51.3017	54.4491	55.1581	53.1991	49.5592	50.303	51.2609	53.1751	56.5936	57.1768	55.1249	50.4089	49.2051	52.1427	53.085	53.5112	52.3793	50.5859	50.4193	49.7376	50.328	50.4624	50.4856
50.8209	52.7562	51.5316	51.2074	50.8275	51.1376	51.0118	49.529	50.269	50.5192	48.1648	50.6969	50.826	52.5959	55.2282	50.2512	47.6356	49.5847	48.801	47.5619	49.7093	49.3344	50.4897	49.72	51.6999	50.5709	51.8005	51.3331	55.7265	55.843	54.6041	51.1863	51.6389	52.6679	53.8143	58.1512	60.0228	56.8807	50.3732	49.2416	52.9426	54.3656	54.6584	53.7652	50.703	50.9433	50.0336	51.2746	51.8073	52.2239
50.577	53.6262	51.1367	51.6758	51.9297	52.411	50.9217	49.9816	49.6541	51.305	48.4877	51.0145	51.5882	52.4088	53.2889	48.5633	50.1033	49.6601	49.0621	47.6393	50.0315	49.2441	51.1413	51.0277	51.5203	52.2214	53.6915	54.6207	56.272	54.203	55.1776	52.8859	54.7326	55.8752	56.1908	58.0801	59.7308	55.2505	49.8791	50.9057	52.7821	56.025	55.5931	55.8673	50.5572	51.2056	51.0425	53.9674	53.3442	52.7716
52.3061	52.672	54.3755	52.3839	52.5509	52.5421	53.0314	53.5652	50.2248	50.969	50.552	53.2647	50.827	51.5428	52.6592	51.0846	54.2867	51.6189	50.5927	49.7981	50.1571	50.9959	52.8101	52.5768	52.0848	54.5352	55.2575	55.8039	56.8138	56.4561	55.446	53.3046	54.5621	58.0397	58.7148	57.4217	56.4373	53.3592	51.9417	53.119	55.2401	58.0779	58.0834	57.202	51.7764	52.7914	52.2894	54.5052	54.7803	53.5174
52.9887	52.895	55.5477	56.3771	55.566	54.4738	57.0025	56.8084	53.4423	52.5424	51.6702	55.1356	52.5977	53.0657	56.5543	55.9267	57.6101	53.9272	52.3149	51.0206	51.7029	52.5502	53.1826	53.4532	52.3638	53.8691	54.4633	54.4331	56.8631	58.072	54.6552	52.1813	52.9603	58.6697	58.9945	56.6003	55.1318	55.1636	55.5238	56.3624	57.9689	59.2038	59.4773	58.337	53.8698	54.5991	54.2513	54.5764	54.7135	53.7155
53.5429	55.6935	55.5674	59.2693	60.3928	59.8884	59.3611	57.217	55.7022	54.2807	53.3624	55.3127	56.7345	56.6754	58.2976	59.1424	58.7694	55.9518	53.7224	52.3594	53.9606	53.7963	53.3939	53.6031	55.6066	54.4224	55.2195	55.4964	57.8441	57.9576	54.7036	52.9869	56.4183	57.9883	56.5629	57.2455	58.0998	57.0791	57.6348	58.5045	58.5892	59.1391	58.1231	58.0335	56.9212	58.3887	56.1848	53.7399	54.8156	53.9126
54.9442	56.6383	55.7861	59.1802	63.1968	63.6046	60.5099	56.2465	57.5289	56.5454	55.6377	56.2104	58.1257	57.8727	58.9425	60.0188	57.6999	56.2878	55.3093	55.2117	58.0486	56.7968	55.0808	53.7207	58.2795	58.9319	57.6968	59.0224	59.0923	58.8647	57.1659	56.8581	57.8412	57.2028	55.7615	58.9167	60.1084	57.8977	57.7877	59.0267	59.0182	59.5693	55.6716	57.1727	57.5405	60.173	58.7164	56.3365	55.8457	56.5097
54.0413	55.1469	56.5452	58.1659	62.6012	63.575	60.179	56.055	57.1692	57.6959	56.9363	57.1672	56.9146	57.4104	57.7313	58.432	55.8432	55.36	55.8974	57.765	60.4143	59.2425	55.2606	54.4983	57.7626	59.7124	60.3497	61.5578	58.8297	58.6007	57.7744	57.3857	57.2325	57.8384	58.7506	59.1388	60.5982	59.1932	57.4022	57.9676	59.6564	60.2186	57.5507	58.8897	59.4219	60.6067	58.8776	60.3609	59.62	59.7009
54.5999	53.8851	55.9355	58.7434	60.6761	60.0322	58.0322	56.0361	55.937	57.0697	57.5729	58.3232	57.8033	58.7384	56.3559	56.3291	56.7394	57.0089	54.883	58.9941	59.4775	60.032	55.6727	57.2915	55.8539	57.6443	61.1281	61.9269	58.0689	56.3126	56.9028	57.9275	58.338	58.9525	58.9921	57.5774	60.2517	59.6849	58.9303	58.2068	58.9933	59.1278	60.4727	61.196	61.2596	60.6743	58.142	62.0271	60.5083	60.6591
57.8081	56.1796	56.6764	58.6881	59.0992	58.7533	57.8214	56.6685	56.8695	57.8694	58.4026	60.2847	59.4561	59.3576	56.9623	55.3293	58.8265	59.0534	56.8942	59.409	58.8929	59.6728	56.8359	58.48	58.5456	57.8675	59.484	60.4009	59.299	57.3378	55.9249	59.3311	61.0378	60.6911	61.0291	57.8623	60.6633	58.8974	58.8361	58.4692	59.3197	60.2356	60.7406	61.1912	61.6409	60.2666	58.9606	62.4536	59.259	59.9581
57.9783	56.9191	58.2969	58.4312	58.307	59.2112	58.5702	57.8176	57.2059	59.5949	58.8122	61.0292	58.9383	57.4852	55.5118	55.5141	58.4652	60.0308	59.6522	61.2751	59.2026	57.9319	59.1237	59.5198	60.7417	58.8893	57.7257	59.5524	59.0178	59.3229	58.1155	59.3316	61.9519	61.8158	63.4679	59.1999	61.7286	58.3432	57.6124	57.529	58.9742	60.6699	59.2021	59.6442	62.4833	60.0544	60.0452	62.4987	59.4551	60.1685
57.0454	56.4517	58.2314	58.792	59.4145	58.5292	57.2257	57.5875	57.3829	60.0213	59.7945	58.7132	58.5692	58.9199	57.131	57.4872	57.5152	61.437	60.3807	61.8933	59.8798	59.2529	59.4121	62.1565	61.7074	61.0397	59.9912	61.4102	59.3036	59.2857	59.6211	61.1154	61.2181	60.9623	63.5348	60.6081	60.7547	58.5045	57.6514	59.3273	58.7861	59.3809	60.0042	60.548	63.075	61.1814	60.8328	63.0293	61.393	60.252
59.3962	56.6677	58.2152	58.4239	59.4103	60.1633	57.6451	59.618	59.2591	58.8195	60.4548	57.415	59.5662	60.7464	59.1987	58.8535	57.3564	60.3529	60.0716	60.0486	61.3182	62.8236	61.2712	63.5991	62.8784	63.8352	61.7251	61.5656	59.5337	57.5163	58.9257	62.197	61.7664	61.6108	62.3967	61.8195	59.2848	58.4022	57.5517	60.2531	58.6608	60.2267	61.0109	62.1978	61.6685	61.7107	61.1591	62.8098	63.1841	60.4732
60.2967	56.3124	58.3019	58.8701	60.4174	62.726	60.262	61.7713	61.001	58.6521	60.5547	58.2564	59.655	59.1119	58.67	58.0497	59.5129	58.4601	59.8961	59.2802	60.7551	63.2543	62.233	63.9801	63.4098	64.778	62.7578	58.0824	58.2133	57.7832	58.7784	63.4441	62.6487	61.2029	61.4624	62.4273	59.1217	58.8721	57.3855	60.205	60.0687	60.8736	60.0234	61.4106	61.3742	61.7006	60.135	61.1665	62.8068	60.3175
59.7701	59.5779	59.2679	59.3351	61.6802	62.3618	61.4332	61.5021	62.3226	60.7526	61.6728	57.761	57.7108	57.3082	58.5267	59.4502	61.608	60.5408	61.0702	60.7423	59.7766	60.9204	59.9764	63.8637	64.0948	63.4615	63.4041	57.8025	61.0599	59.7365	59.1716	64.0841	63.2368	60.1032	60.4961	61.2367	58.2587	59.3239	57.3501	61.7437	60.5155	60.6035	61.1412	60.6461	61.3924	61.3769	59.8282	60.7364	61.5105	61.3113
60.2108	62.921	62.4084	60.8094	61.8737	60.2762	62.9863	61.2248	63.1354	63.336	62.2033	56.6788	57.6458	56.2314	59.0526	61.5063	61.8149	62.4402	61.6255	59.4729	59.7729	60.3382	57.1127	61.6275	62.8997	60.7483	62.387	60.0711	62.4862	60.7978	58.8042	61.8158	62.6792	60.5916	61.223	60.9649	57.703	58.4659	57.6539	61.0085	60.7825	60.1368	61.0092	59.5636	60.083	61.4208	60.0201	61.821	60.4129	60.4234
61.2902	63.3759	61.7476	62.0706	60.5789	59.3619	63.8665	61.664	62.3001	63.6088	61.0615	57.9533	58.6287	58.0523	59.1479	61.5023	61.0963	61.8775	61.4619	57.2345	60.07	62.3307	57.8788	59.1736	60.8015	59.4416	60.6853	60.7614	61.6025	61.0245	59.7285	60.4246	61.1035	60.3466	61.5956	61.5943	58.8601	58.6671	59.8483	59.7535	60.4125	58.4442	59.9899	59.9922	59.6296	61.3823	59.2885	61.0076	59.7329	59.257
62.1995	61.4198	58.6258	60.677	58.4406	58.4705	62.6746	61.2635	60.7398	61.2156	59.057	59.5866	57.5832	58.7767	58.7491	60.8989	61.0175	59.2442	60.7584	59.2263	60.2108	62.6741	59.2246	56.8188	59.4404	60.8798	61.9019	60.2518	60.6283	60.3913	60.7188	61.8367	59.6966	60.7029	57.9755	60.6167	58.2158	60.1419	60.6847	59.2646	59.4973	57.1082	58.2217	60.4299	60.0656	60.727	59.0775	59.0212	61.4417	58.8679
61.0921	59.9495	57.5521	59.5551	58.3628	57.2909	59.4478	60.4683	60.5908	58.0556	57.6047	58.2071	56.3675	57.3367	58.4444	59.2436	59.6747	57.0916	60.4125	59.749	60.0105	60.6863	59.1864	56.5652	58.3927	60.6247	61.5625	59.8292	58.6169	59.5291	59.7326	60.5877	60.6687	60.258	57.8595	58.9356	57.7004	60.3697	60.853	59.3395	58.8022	57.8148	56.0072	58.0209	58.683	57.543	58.8438	57.9583	61.1775	57.5936
59.0375	60.2057	58.1742	59.7863	59.4929	56.4552	57.5619	59.4323	60.1012	59.0782	57.5567	55.8792	57.1582	57.6389	57.983	56.5547	57.1894	55.7684	58.8172	58.5102	58.6284	57.321	57.7927	55.7471	56.7788	57.7046	58.208	58.5954	56.7679	57.6289	58.1737	58.8013	58.698	60.0144	59.2377	58.7856	57.9412	59.5107	60.0612	59.2672	57.8088	58.0585	56.563	56.745	57.7722	57.8661	56.6661	57.5605	58.4161	56.4495
56.8636	59.0922	57.9	57.1178	58.5408	56.471	57.5839	57.7602	58.1921	57.661	57.1927	54.3482	55.8337	55.7769	55.5691	56.3001	54.2978	54.3639	58.2708	58.3048	56.0696	54.9953	56.3995	55.1943	55.9473	56.3979	55.7411	57.6674	56.2951	56.3267	58.4705	57.4645	56.6364	59.8344	58.3498	58.1607	56.0201	58.1452	57.3866	57.8827	56.4323	57.9287	57.8281	58.5181	56.8725	57.8085	56.2612	57.4726	56.8234	54.9574
56.0401	57.4482	57.3229	55.0919	55.2712	55.3818	56.0803	54.617	55.8174	55.9376	54.5603	54.0251	54.4858	53.0038	54.4073	55.8674	51.9896	53.8541	56.1814	55.8819	53.9934	54.8664	56.2845	55.6595	55.3384	55.3521	56.2725	56.6209	55.0932	56.0198	57.5209	56.9048	55.6515	57.59	57.5294	56.6705	54.5249	54.8058	54.2518	56.6897	56.8665	57.6612	58.7284	57.7741	56.1745	55.6382	56.223	57.5347	56.7831	52.754
54.6955	56.0761	56.2322	55.1366	52.4596	53.8882	54.1931	54.5562	55.7398	56.0997	53.6586	54.8861	53.871	52.4003	54.0245	53.9821	52.2192	53.7535	53.1127	52.2143	55.2008	56.286	55.0508	53.5052	54.0556	53.8506	56.3245	54.2777	54.3949	55.3218	56.0972	54.9283	54.9474	55.8946	56.5979	55.3649	53.1244	53.2437	53.6639	54.2699	55.589	55.669	57.7035	55.9986	55.8903	55.8426	53.9354	56.9999	55.902	53.0272
52.3578	54.6447	55.2674	53.2064	52.5835	55.5025	54.1133	53.9226	54.3552	54.453	52.9388	54.2332	51.2176	50.9143	52.0474	54.0084	53.4008	52.0134	52.6065	51.7693	55.1778	55.283	52.9052	50.6144	52.3355	53.799	54.9288	52.1448	54.5244	54.8259	56.1707	54.8734	55.5953	56.5921	54.939	55.152	54.4216	53.7778	52.5339	53.7096	53.8932	54.6741	56.2992	56.3623	55.3856	54.8024	52.2563	55.2158	55.7448	54.8284
52.4177	54.0798	56.2271	55.6059	55.0916	57.0149	54.7376	53.2778	51.7923	51.5741	52.9823	51.2367	48.3986	50.7336	50.6025	53.5295	52.4021	49.7927	51.6503	52.9044	53.2352	52.417	52.3063	49.5464	52.2634	54.0416	53.5834	51.7107	53.3274	54.0161	54.8672	55.2516	55.6111	56.9693	54.8559	55.1823	53.7871	52.9759	52.6516	54.4369	53.5303	55.2161	57.1262	56.5177	54.6521	54.544	54.2807	54.8183	56.1785	56.0071
52.1993	52.5646	56.2992	56.5904	55.7766	55.7063	53.3939	53.0005	51.6848	51.2032	52.6741	50.3836	49.3554	51.8245	48.8172	52.919	51.8786	51.1359	50.0947	53.3868	51.9603	51.3345	52.9963	49.574	52.1636	53.5912	52.0793	51.9174	51.5691	53.9396	53.4552	54.0629	55.7119	56.9571	55.7147	54.1463	51.5293	53.2645	54.5274	53.9613	54.0107	54.5333	56.6949	56.2303	53.5746	54.8126	54.9672	53.8478	56.6919	57.1523
50.1849	52.9707	55.3684	55.3911	55.0526	54.4252	53.3145	50.773	50.6949	51.3735	52.4252	52.0162	51.999	51.7624	48.9594	52.6421	53.162	50.432	50.379	52.658	51.8001	50.2599	51.6624	50.245	51.2559	53.9896	53.6013	51.8901	51.065	55.3565	53.4974	52.9844	55.0138	55.7424	54.6541	53.4719	52.0251	52.997	53.62	53.4899	54.5469	56.5428	58.6215	57.1049	53.8121	54.2486	53.8188	53.521	58.6088	60.0269
50.7421	52.9633	54.6294	54.7804	55.3357	58.1796	55.3766	50.6208	49.4459	50.1724	51.4363	51.7	53.1663	52.1666	50.6433	52.981	52.313	51.0921	51.8394	51.7485	51.8858	50.046	49.8516	51.036	53.0611	54.9362	54.7573	50.9695	51.811	54.8056	52.82	52.8076	53.5927	53.907	54.3599	54.0909	50.7134	51.1166	53.2286	53.1825	53.6559	59.3381	62.0043	60.5617	55.7313	53.8037	52.9245	54.3577	59.736	62.3366
53.2405	54.6345	56.7776	54.7326	55.1093	59.1915	55.4143	52.1088	48.5559	51.2155	51.3852	50.9239	52.0572	51.7787	50.9167	53.2395	50.9987	51.7731	52.154	51.3161	51.0846	50.2934	50.4284	51.1309	53.4214	54.2492	53.3605	50.7315	51.4786	54.8857	52.7105	52.7825	54.1542	54.2753	54.855	56.8454	56.4176	52.6203	53.837	54.1413	54.3849	60.4543	63.2515	61.9254	56.5767	53.6707	52.6071	57.2958	60.7122	62.7608
55.2817	57.4152	61.0786	57.4635	54.7991	56.2371	53.8787	52.1783	49.8777	52.4302	51.2757	49.6246	51.1028	51.5733	51.1156	52.6438	49.6729	49.7779	51.1024	52.8193	51.0483	50.8672	50.3537	51.0516	51.5736	52.6366	52.6017	51.5374	51.493	55.1708	53.5774	52.8557	54.5449	53.7448	54.7041	58.2536	58.8095	53.3217	52.9355	53.8318	56.2385	59.3795	61.0161	60.2385	56.6299	54.1673	55.4146	58.8805	60.9564	60.6564
54.5704	59.3352	62.7073	60.0883	55.7669	54.2047	53.5582	51.6255	51.8214	51.4505	50.4112	49.8627	51.5201	50.6969	51.8508	51.1862	49.7446	49.1189	50.6733	53.4081	52.7452	52.2151	52.2918	52.6604	54.15	53.4889	52.9293	52.3124	53.13	54.3182	54.1876	53.1567	53.2399	52.0518	55.6581	56.9762	58.842	54.2284	55.6397	55.2951	58.1501	58.9971	60.0659	60.2364	56.4076	57.5113	58.6343	57.7115	59.286	57.6558
54.4202	59.2633	60.9146	59.4217	55.7515	53.5435	52.7657	52.7042	52.9577	52.2339	51.1809	52.506	52.6071	51.7957	50.7686	50.7582	50.4371	49.7985	52.2387	53.4622	53.0024	54.5096	54.5701	56.7911	57.6913	53.927	54.4494	53.3525	56.124	54.04	55.2093	55.2813	52.846	52.6627	56.2717	57.2786	60.7402	56.8624	58.2883	57.1898	60.375	59.2668	61.8313	62.818	59.542	59.0193	58.9459	54.8045	55.9835	54.9272
56.1176	59.8737	58.342	56.6745	54.4903	53.7401	54.3396	54.2514	53.7429	53.1664	52.0459	53.9652	56.0928	55.1406	52.0973	53.7497	51.8384	49.998	54.2493	54.8129	54.5495	56.6228	55.4843	59.3618	59.9809	56.725	55.4908	56.0432	58.1202	56.5283	56.3197	57.2903	55.1424	54.2692	56.4738	57.8271	61.7318	59.265	59.2217	57.3459	60.0808	59.3558	62.7176	62.2512	60.2653	59.1649	56.1065	55.3385	54.0325	54.5032
56.804	60.676	58.616	55.635	55.3255	56.1985	56.7265	56.9239	56.4734	54.9476	56.4048	56.0383	58.8456	56.9115	55.0793	54.956	53.5598	52.4112	56.2668	56.4336	56.9941	57.1703	56.8987	58.9751	59.9293	57.3838	56.8376	58.9501	60.3008	58.5451	57.5371	58.5441	58.063	58.3835	56.0279	57.9332	61.583	60.6094	58.1831	56.3978	59.0332	61.3467	63.8611	60.5101	59.0229	59.9423	56.4419	55.2406	54.1388	54.337
59.9594	60.4253	57.161	55.2677	58.2764	60.2083	57.4047	59.5939	58.2204	57.3965	60.5948	60.265	63.4515	61.004	58.28	57.5105	56.2942	56.1334	59.6415	58.6956	57.7214	58.5665	58.2384	56.331	57.6627	55.8876	58.2806	60.2249	59.8748	59.9689	60.0555	58.8843	58.4808	60.2201	56.6548	57.7158	60.6459	59.441	56.498	56.4087	60.0676	61.3277	64.4089	61.5431	61.7358	60.0795	58.5766	55.6615	55.4841	56.1359
61.5713	59.2975	53.8651	56.3659	59.8284	61.8123	59.1446	61.3022	57.2816	57.9521	61.6924	62.053	65.5664	64.327	59.8479	59.0643	59.5377	60.7245	61.8333	61.1879	59.9569	61.4956	59.4108	57.5735	56.4698	57.6432	60.2969	62.2977	59.8231	61.064	61.6876	59.7323	58.9753	61.4327	59.6956	59.4745	60.8823	61.165	57.6453	58.3519	60.245	62.4411	65.9779	61.0188	61.648	60.6012	59.354	57.8621	55.8726	57.7788
60.0552	57.7628	56.0999	56.9671	60.8578	62.5403	62.5736	63.0852	58.7116	60.3386	60.8431	61.6595	64.4586	64.7912	59.7142	58.9665	60.7815	62.4123	61.7341	63.8004	62.7743	61.8746	59.746	59.9951	59.1147	61.3892	61.7379	64.735	60.3035	61.1157	60.6716	60.7784	59.7329	62.383	62.9753	62.9289	63.561	64.4925	61.0191	60.9481	59.899	64.1888	65.6543	61.5426	59.8392	64.7062	62.8479	60.4983	57.8418	59.5008
57.8291	56.3186	57.1446	57.1186	62.5909	63.3247	65.2403	65.0409	61.147	62.3201	59.965	61.4942	62.8104	63.6086	61.0244	60.081	60.8593	61.3784	61.9296	64.1713	63.1953	59.665	59.9554	60.5652	61.0232	62.447	61.5971	63.9863	62.1435	62.8499	58.8159	60.6021	61.2324	61.821	65.2313	64.4952	66.159	66.6817	63.2094	62.2419	60.0148	64.5428	65.0105	63.7161	61.8239	66.5773	64.809	62.2671	62.244	62.2618
58.5198	58.1722	59.7902	57.8253	61.802	63.8166	65.4913	64.6152	61.7044	61.7467	59.306	63.0854	63.039	62.9048	61.7367	60.8496	59.934	59.2392	62.4853	61.2386	62.0318	60.8225	60.8573	60.6667	60.3448	61.6715	61.1047	64.0524	64.9427	64.1596	60.1832	60.9312	61.6912	61.552	64.8088	64.6214	66.859	67.5932	63.8334	62.1627	59.1972	64.0619	66.0072	63.079	61.4562	65.4838	63.8862	64.3617	65.7774	63.1883
60.8156	60.8144	62.1831	60.0379	60.097	62.1915	62.9546	62.1858	61.4759	60.0361	60.3053	64.2734	63.0237	64.4527	61.128	60.7006	60.3835	60.4942	60.9579	58.439	61.023	63.5407	62.9711	62.7133	61.1373	62.8266	62.3099	65.2911	65.2294	64.2339	63.1181	62.4982	63.1386	63.7492	63.9176	64.3627	65.5148	66.2485	63.0256	61.2604	58.9023	63.7655	65.2384	63.1986	64.0615	63.6113	62.5414	65.2234	66.7147	64.9984
62.8287	60.7702	62.4486	62.4223	62.8415	61.6373	62.0907	62.3366	62.3608	59.1139	61.277	63.6395	61.6351	64.9707	62.0185	64.0063	63.244	63.2992	60.6857	60.6909	59.8071	64.1281	62.9691	62.5856	61.1545	63.2624	63.503	64.3253	63.9155	63.8309	63.831	64.7685	66.52	66.9307	65.632	64.9308	63.8585	62.3127	62.5876	62.5217	63.5345	63.6582	62.6447	62.6709	68.064	67.0917	61.1567	64.4088	65.674	66.8064
62.4973	61.2387	63.6763	64.512	65.4882	63.7461	62.8906	62.7114	62.1084	59.9783	62.1614	62.2702	60.5712	62.5958	62.945	65.9838	65.1097	62.7904	61.6617	61.9033	61.0232	62.6682	61.6392	61.2841	61.4763	60.6489	63.2953	61.624	61.6922	61.5252	61.5238	66.0979	67.2119	68.1849	67.5396	64.9333	65.4515	62.696	62.2425	64.6501	65.1347	64.9106	62.0628	62.6615	68.5822	68.7514	61.8061	64.1267	64.2122	67.5542
61.3842	61.2809	63.8153	65.2748	66.8652	65.0539	62.4069	62.1703	62.8521	61.327	62.566	60.1719	60.8345	61.355	61.2426	65.8556	65.4927	62.8799	61.6391	61.9983	60.1058	62.2617	60.961	63.7528	63.6851	60.7685	62.4719	59.4367	61.1546	62.4739	62.0454	66.2235	65.9124	68.359	67.3709	62.9868	65.6723	62.4557	61.4717	63.5714	62.7822	65.7229	64.9567	65.1056	67.3594	66.8675	63.3454	66.2898	63.3705	66.6473
62.461	63.1008	63.763	63.8019	67.1621	64.335	64.4437	62.5201	62.7443	61.0075	62.3301	60.3308	60.9782	63.0182	60.9444	63.9181	65.7813	64.4531	61.8333	62.0111	61.0392	61.8774	61.4349	66.1288	64.364	63.3507	61.8432	61.7651	62.9789	64.5925	65.3185	65.2085	64.2969	67.1539	65.3275	64.0152	63.8648	60.6371	62.2057	63.4517	61.966	65.3287	67.9858	69.418	68.9264	65.5656	65.2617	66.4559	64.6136	64.738
64.6767	65.2538	64.2445	62.3877	65.6526	63.2575	65.9129	63.724	64.0444	61.4037	63.4235	61.0817	62.6521	64.5408	62.3331	63.7262	64.8047	64.0975	63.5558	64.0676	63.4597	63.3633	62.9812	65.5598	64.1556	63.6829	62.5973	65.4388	63.1098	64.159	65.9619	63.9598	63.04	65.8191	65.7577	65.0562	64.8244	61.7585	63.6633	63.9203	64.2794	65.1065	68.3249	70.5907	68.5365	64.5321	67.3819	65.8209	67.7634	65.2182
67.0726	65.4632	63.274	63.4951	63.7223	63.6048	64.9742	66.6026	65.6325	62.9267	64.8816	60.6433	64.6504	64.8069	63.177	64.8137	62.4532	63.6618	63.9601	65.5133	63.6938	65.6224	64.677	64.5785	64.1968	63.2362	64.829	66.802	64.5912	64.9116	64.7856	65.352	65.7594	66.0047	67.2862	63.7819	64.2772	62.9279	64.1354	64.344	65.8656	65.8468	68.067	68.0399	67.4675	64.7766	67.1036	66.7998	68.8726	65.7663
66.8315	65.2811	65.9331	64.1831	62.1131	63.0542	64.4913	68.9238	66.626	65.9938	64.5646	63.5084	65.2748	64.9561	62.5386	64.8166	64.8731	63.1475	63.9541	65.9057	65.5695	65.3196	63.8629	65.5339	65.5183	63.7467	66.8714	67.343	66.6869	67.0137	63.539	65.1929	66.463	66.4985	67.4924	64.0555	63.437	63.979	64.1394	65.7464	66.1262	66.6937	67.2429	65.9257	68.3357	66.3521	67.0347	67.7403	66.5425	64.893
66.4292	66.5516	68.8402	66.0708	62.9938	62.7341	66.2503	67.7809	66.6905	66.1247	64.0625	64.7587	65.3308	66.7302	62.7738	62.5528	66.4009	64.7986	64.3704	66.1396	68.5128	65.5195	63.9926	67.4553	66.9672	66.1531	66.9848	66.0906	66.6258	68.4371	64.9701	65.5655	64.1913	67.6196	68.0984	66.9726	65.7276	64.4839	65.5956	68.5348	68.6722	66.9963	66.8679	66.4584	69.2248	68.2175	68.0913	66.4473	64.5044	66.2247
67.2321	67.8751	68.5815	65.8873	65.1132	64.9988	67.0911	64.7061	63.9203	63.5626	64.0896	63.8433	65.1404	67.4188	64.4345	63.2617	65.0542	67.2221	64.7624	65.5323	68.2681	66.3878	64.8456	67.2765	67.5159	68.5057	66.3836	65.0697	65.9875	68.0861	66.2804	67.1339	63.8967	67.8257	68.3847	67.3699	66.1648	65.1193	65.6541	69.5608	70.5192	66.5207	66.0897	65.5431	68.7427	70.0967	67.2148	64.4088	66.3466	65.9178
66.7582	66.8112	67.8108	66.1294	65.3611	65.6872	67.7819	66.0785	65.6524	63.7517	64.9527	63.2827	65.0025	66.0796	64.2254	64.8986	64.7316	67.8655	64.5539	64.3202	65.9178	66.027	65.0748	64.9457	67.1899	68.5303	67.877	66.2078	65.8665	65.4536	66.5278	67.0718	66.8092	66.8689	67.7544	66.2416	66.3387	66.5594	65.2893	66.692	68.0602	67.3376	66.4633	66.847	66.275	70.2901	66.3443	64.4041	65.739	64.7926
65.9859	64.6978	68.5124	67.5109	66.3239	66.7706	67.5345	66.2181	67.6351	63.9513	65.3433	63.0367	64.4269	64.7132	63.6412	66.0417	65.8591	67.1693	64.6342	64.4604	66.091	66.8092	65.2435	66.1327	67.4027	67.4417	69.0744	67.3682	65.1949	65.5046	66.2208	67.5452	69.3683	66.2438	66.6957	64.52	67.1769	66.724	66.2229	64.8584	64.8442	67.4058	67.4225	69.3257	65.8852	69.2499	66.8456	66.1525	65.1306	65.2326
66.8254	65.5293	68.068	67.7442	66.767	68.5075	65.8419	65.9229	66.7676	62.7427	65.1203	63.5937	64.79	65.4827	65.4386	66.4738	65.8402	65.4199	65.3317	66.3044	67.8403	66.4926	64.3992	66.8235	68.5087	67.4125	68.6043	65.2973	62.3811	67.2985	67.8137	69.2583	70.1112	66.8536	66.6271	64.9366	66.3322	65.6686	66.3655	66.8264	66.3654	65.1531	66.5767	69.5104	67.6391	68.0741	65.3951	67.1362	66.7185	64.3243
65.4558	66.5108	67.0959	66.9605	65.1257	68.7867	64.1875	65.9333	65.8495	63.1838	64.9377	65.0372	64.8719	65.9106	65.1386	63.8354	64.5548	64.1598	65.3592	67.1911	68.3301	64.6331	64.2633	65.9498	67.9325	67.1931	67.077	63.2776	62.9116	66.2977	68.8903	68.4874	68.2861	66.7372	67.0054	65.6564	65.0133	65.2238	66.0334	66.5354	67.114	65.1083	65.1126	67.2634	67.2738	68.7237	61.7773	66.5248	66.0789	65.2214
62.9993	66.3322	66.4039	65.8487	65.0266	67.3053	63.4575	64.3989	64.3692	64.8102	64.7525	65.3592	64.6419	64.9412	62.8532	63.2198	64.2787	65.1336	65.2965	65.9343	66.7936	64.1304	64.1127	63.6464	64.4482	64.9584	64.1846	61.8387	62.9644	65.8866	66.7308	67.1884	65.8951	66.1336	68.0644	65.5893	64.3205	62.9526	65.7937	65.17	67.9143	64.5359	62.8392	63.3522	66.9688	69.3203	63.7462	64.3563	64.7735	66.4029
63.219	65.2743	65.2943	64.0148	63.7811	63.3824	62.9843	62.7961	62.0027	62.74	62.1811	63.7204	64.2052	64.0087	62.3568	64.8771	64.6401	65.0996	65.4722	64.0193	63.6368	63.5626	62.502	62.6856	61.2486	63.1949	61.784	63.0972	63.5815	65.1827	62.7614	66.696	64.6873	64.4351	67.1674	66.2114	63.9665	61.8808	62.4308	61.9153	66.1918	64.9293	63.08	62.4348	66.052	67.8519	65.0724	61.7817	62.9463	65.3002
65.9278	63.9196	62.056	62.8305	61.807	63.5017	60.9517	61.2379	63.5492	61.5602	61.3755	62.792	62.3972	61.7431	63.263	64.6088	63.8996	62.554	64.163	63.3044	61.6495	62.112	61.5504	62.4028	61.5957	62.6063	62.6061	66.0466	65.0099	64.8509	63.6023	66.2274	64.5029	64.1452	65.234	65.8619	63.736	61.838	60.1401	61.0819	63.2143	66.5553	64.4888	62.1846	64.5349	65.2436	62.8682	60.5875	63.1487	64.3775
66.9705	65.3344	63.1707	63.0131	61.7531	64.771	62.6048	63.3865	66.706	64.2333	62.5311	64.0676	63.7071	61.1925	62.9137	64.3212	62.8525	62.9286	63.0906	61.1964	63.7308	62.2736	64.6545	61.7249	62.7309	63.5577	64.9258	66.8623	64.5325	65.6977	65.6597	66.2611	65.098	65.5765	65.0138	64.254	62.3726	63.2706	63.5646	62.3851	63.6217	66.6293	62.7394	61.9585	65.191	64.7158	62.9553	62.7132	66.0226	65.7267
67.319	66.9688	65.8405	64.1259	63.7738	66.3881	63.9907	66.6672	67.5899	65.1399	63.5848	64.8808	66.001	63.0537	62.9028	65.0477	64.2088	65.1437	63.9694	61.5353	66.4592	64.3493	66.304	65.2135	65.1209	65.6378	65.8488	67.0446	63.6688	66.6099	66.5873	66.1896	65.3163	66.5038	65.3197	64.7831	62.2906	66.2113	64.8807	64.1134	65.6807	66.2528	63.5889	64.6051	67.7504	65.5713	65.1131	64.7069	67.7033	67.0766
66.9444	66.6799	67.2099	66.0385	65.9154	67.2437	64.7651	67.8244	65.8316	64.5099	64.1729	64.2061	66.1622	64.2805	62.8308	65.3228	65.6479	65.4021	65.8914	64.1208	67.6352	65.947	65.3085	66.5182	65.7437	66.3199	64.8233	66.1683	63.4454	67.2674	67.8302	66.1919	65.9218	67.661	64.9075	65.6604	64.2233	66.9224	64.1404	64.8663	64.401	65.7557	65.5812	66.4868	67.7293	67.3484	65.3126	65.5392	66.8354	66.4564
66.286	65.2997	67.5851	65.7018	65.425	66.1086	64.252	66.1256	63.9364	63.8307	64.1762	63.715	64.2304	63.165	61.8122	63.2363	63.9911	63.8588	64.727	63.8758	66.3171	65.7482	63.3309	64.4449	65.1745	66.9806	62.2468	64.982	62.9714	66.4696	67.9861	66.0976	67.0436	66.7069	63.7574	66.0817	65.2869	65.9824	63.3647	64.0521	63.4123	65.0269	64.8105	65.2953	64.996	66.9446	63.6107	65.0693	64.8363	65.5238
64.655	64.0975	67.1329	64.3921	62.854	62.8227	61.5991	63.676	62.437	62.2246	62.7878	62.1135	60.821	60.0933	62.4881	61.8782	61.9058	61.3443	60.3276	62.0114	64.0389	64.1005	63.2721	62.1274	64.6278	65.9193	61.5337	64.0726	63.4206	65.6743	67.477	65.2696	65.2457	66.0062	62.307	64.5137	63.1707	64.3139	62.5419	62.8861	63.5271	64.7022	63.5924	63.0585	64.0236	65.8885	62.6787	64.0273	62.9659	64.3584
62.5606	61.0663	65.437	63.3244	61.3897	59.9511	61.1507	61.0674	60.3838	61.5336	59.9005	60.6078	59.8622	59.2155	60.9327	61.7684	62.5358	60.2098	58.6263	60.527	62.6492	62.2701	61.7493	60.7222	63.2694	62.8452	63.2662	63.1509	63.1166	64.8742	65.7016	64.8498	64.0396	64.3143	61.8821	62.2274	59.8898	62.1439	61.4886	63.0642	62.6963	63.11	63.5147	62.2937	63.8196	65.2025	63.1653	62.343	60.13	62.4099
65.6894	64.5635	65.1992	63.7141	63.3196	63.5929	63.2791	60.0806	63.2801	62.9928	59.6889	62.1268	60.2482	59.0422	58.8053	62.6233	63.0538	62.1678	61.3069	62.2196	63.0334	63.4439	62.6165	62.8616	63.1504	64.5319	65.4111	64.4968	65.0507	64.8603	64.5343	63.3004	62.9163	63.9177	63.5528	64.0318	61.6985	63.2674	62.4045	64.2523	63.8367	62.1732	63.6615	63.7678	63.7636	65.0098	64.7582	62.8988	64.6076	62.3329
70.5199	71.3473	71.6805	70.3955	69.0024	69.9202	68.3561	65.6296	68.838	68.2548	65.9187	66.5999	64.3681	63.3791	66.7329	65.6488	64.9712	65.5455	66.4487	66.6551	65.7763	64.7163	67.9148	67.304	66.3736	68.489	69.0934	68.1348	68.0875	70.2643	68.7186	69.097	68.4798	67.2665	66.704	66.823	64.4823	68.2153	67.278	68.77	66.9632	67.4045	69.2061	68.6317	67.8082	68.1661	68.9425	67.9609	69.1578	66.7547
74.1937	73.8734	74.9335	74.4901	72.822	72.8765	70.3969	68.5559	71.1472	71.2078	70.8633	70.9035	68.4668	67.3249	71.4577	69.3515	67.9229	68.6393	69.8484	70.49	70.3336	66.158	70.7514	69.8711	70.0957	72.5715	72.8646	73.2952	72.6838	74.7325	72.5673	73.0737	74.1308	70.7674	69.1742	68.6057	68.8371	72.181	70.8707	72.0409	70.5898	70.6312	72.8172	72.551	71.4212	71.4195	70.5366	70.7159	71.3636	71.708
74.4096	73.1609	74.5661	74.3526	73.1194	72.4103	69.4696	68.414	70.1406	70.988	71.7694	71.7132	69.4955	68.4923	71.6081	71.0147	69.2939	70.0169	70.5235	71.584	71.3363	66.7628	70.7969	70.0767	71.8046	74.4656	73.5719	74.7274	74.3888	74.9395	73.3813	74.2889	75.4984	72.6319	70.6215	68.6104	70.2014	72.2742	71.4619	73.1551	71.7833	71.7263	72.4095	73.3951	72.5663	71.9326	68.7504	70.5463	70.5444	72.5622
71.9366	70.8583	72.0074	70.3133	69.7109	69.4617	67.2997	66.2482	67.9975	68.1769	69.2115	69.0393	68.32	66.5982	68.2988	69.7556	67.9629	68.537	68.8323	69.0666	68.9393	66.3231	68.0448	68.8781	70.8451	73.3178	70.7352	72.3319	72.5478	71.8026	71.9609	72.906	73.3318	71.2909	69.1587	67.4817	68.5473	69.0173	69.5038	71.2783	69.8878	70.6551	68.7978	71.0111	70.9547	69.692	65.916	67.9383	67.8088	69.6837
68.2171	67.9044	68.1198	65.1057	65.3364	66.0026	65.2415	63.508	65.6272	64.7447	65.0195	64.6234	65.2527	63.9079	65.0205	66.872	64.4611	64.0592	65.7434	64.5558	63.9035	64.887	64.8273	66.4615	67.5737	68.9148	65.7754	66.638	67.5584	67.7054	67.5071	68.8079	68.2133	66.6896	65.8036	65.6414	66.139	66.4468	66.1821	66.1779	64.9444	67.4188	67.2282	66.9704	66.3258	65.1952	64.1134	64.9176	64.4815	65.1783
65.5784	64.0756	63.8442	63.6263	63.6212	63.4922	61.9958	61.3842	61.9255	61.0301	61.7593	62.3088	61.3026	62.0071	62.6906	62.969	61.6569	60.9405	62.8903	62.0859	61.8265	62.3677	62.6131	62.8565	63.7763	63.6099	63.4749	62.9394	63.8957	64.5199	61.927	64.0698	63.9453	63.1374	61.6578	62.4773	63.5809	64.2831	64.1361	62.6409	61.5196	62.8918	63.899	62.8164	62.3169	61.2657	60.9523	62.4435	61.489	61.6912
63.3422	61.1013	60.198	60.5701	60.417	60.6099	59.6658	59.5803	59.5268	59.1042	58.8859	60.163	59.4017	58.9741	59.077	60.0441	59.6319	58.8155	59.4732	60.5973	60.366	59.7895	60.5699	60.3449	62.3153	61.0494	60.7306	62.038	61.9044	60.4786	59.8537	62.0284	61.3243	60.7803	58.5302	59.1823	59.5388	60.7817	62.216	61.3094	60.2203	60.6607	59.2918	60.9357	60.1761	58.4043	58.015	59.4916	59.3662	59.1637
61.4862	60.2188	60.2173	59.5669	58.329	58.352	58.2548	58.2112	57.5132	57.6447	57.832	58.1989	58.4378	56.8152	58.2178	57.853	58.0413	57.5667	57.7815	59.4127	59.8237	59.0305	59.4794	59.8604	60.6361	60.1431	60.2692	60.6216	60.0726	58.6665	58.8114	59.8438	60.5704	58.6259	58.4657	58.1799	57.2515	57.3496	58.5401	60.5086	58.7562	58.9868	58.7078	59.3788	57.7257	56.8051	56.9673	57.7983	58.7407	58.1369
61.0689	60.8948	61.0919	59.8291	58.0372	57.3413	57.2971	56.9688	56.7152	57.658	57.7981	57.4742	57.1295	56.6104	57.2808	57.3828	58.1385	58.9275	58.9296	58.5864	58.5741	58.3235	58.7039	60.2219	60.5897	61.2536	60.3057	59.6025	59.7485	59.3668	59.9374	59.3444	61.2777	60.3392	57.6563	57.7643	56.5279	56.8241	57.8371	60.1046	57.9298	58.0139	56.9638	57.0489	57.3951	56.5184	56.3387	57.8242	59.1292	58.4132
62.6894	60.7636	60.9151	58.8562	58.1365	57.569	57.3387	56.9079	56.8735	57.9795	57.4745	56.9007	57.0924	56.2744	57.4963	57.3461	57.6698	59.3651	59.4804	58.3825	57.3702	57.7216	59.0224	60.73	60.7027	60.5787	59.8836	58.9529	58.9893	59.2355	60.7639	60.0994	61.4848	60.519	57.9486	57.7421	57.0003	58.4467	58.9891	60.9777	58.4054	57.7955	56.456	56.3343	57.3731	56.2509	57.6297	58.7414	59.8238	59.3167
63.8171	61.6292	60.2962	59.1492	58.1104	57.6063	57.5319	57.2745	57.5588	57.0738	57.4999	55.9954	57.3194	56.5408	57.819	58.2973	57.73	59.0533	58.6263	57.9851	57.833	57.8867	59.2891	60.4654	59.7615	59.6224	59.5608	57.9353	58.944	60.5841	60.9671	60.4586	62.8044	60.6799	59.8933	58.6017	59.1227	58.1248	59.3061	61.307	58.2432	57.0361	55.4242	56.282	56.2448	56.4812	58.4108	59.9036	60.6714	59.714
64.4778	62.8418	60.8459	60.4928	57.6347	57.2312	57.2642	56.8453	58.6598	56.9785	57.3762	57.0749	58.1408	56.3694	57.063	57.8461	58.3385	59.5193	58.5976	57.2733	58.0462	57.8489	58.6619	59.4443	59.5895	59.3331	59.3734	58.145	59.2236	60.5713	60.9677	60.7366	65.3917	63.0053	61.9772	60.1566	60.0426	59.9772	61.7385	62.0523	58.9542	59.0253	55.5346	55.1104	56.5196	57.4286	58.4528	60.2012	60.5493	60.4046
64.6272	63.7698	62.0485	60.2727	59.8316	59.0875	57.8368	57.8909	59.0574	57.5343	57.6884	58.1979	58.8719	57.087	56.7431	56.4788	58.0973	59.5696	58.9185	57.4007	57.9	57.9885	58.449	58.8551	60.108	59.3092	59.9368	60.5871	60.6952	60.8701	62.6137	63.2634	66.9856	65.3849	63.595	61.3348	61.6941	62.3497	63.2202	63.555	60.7538	60.4644	57.2835	55.3804	56.5336	57.9001	58.9463	60.258	61.5508	61.9839
65.7867	64.6396	62.9652	61.2052	60.7375	60.2189	59.1686	58.9458	58.4842	57.9736	57.7643	58.6408	58.2702	57.6345	56.7541	55.881	57.2911	58.2157	58.0329	57.7869	57.9728	58.7838	58.7212	58.6497	60.0538	60.2729	60.5078	62.639	62.8704	63.0985	66.3336	66.0929	66.6972	67.3932	65.3447	63.4073	63.1214	64.1879	63.7451	64.0533	62.0125	60.0824	58.6762	56.9693	57.2389	58.5196	60.1849	61.442	62.8234	62.9977
67.1397	66.4194	64.3186	63.3574	61.781	60.3469	60.0815	60.0681	59.2606	59.1126	58.6453	60.3953	58.1621	57.7434	57.1751	55.9617	57.0453	57.3289	58.0825	58.6822	58.319	58.5561	58.7337	58.3768	59.7413	60.8079	60.5482	63.3027	63.7402	64.836	67.5313	67.9718	67.3387	68.4786	68.3775	65.3193	64.5768	64.9911	65.0254	65.6694	63.667	59.5273	60.0609	58.3555	58.5369	59.0349	61.5505	63.4184	64.0759	64.5967
67.4865	67.6056	65.1698	65.0017	64.0444	62.5258	62.1094	62.6428	61.74	60.8861	60.7441	62.7831	59.9376	58.8477	57.6316	56.5904	57.6565	58.1165	58.5141	59.2671	58.7448	58.3987	58.7436	59.0961	59.6027	61.0405	60.9625	63.7868	63.1837	65.6692	67.3422	68.8255	68.3839	68.7042	69.5255	67.1776	65.7335	65.7431	65.7789	65.9074	65.0718	60.2402	60.1875	59.5608	59.5817	60.8415	63.4187	64.8938	65.1993	65.0138
68.2233	67.1772	65.9726	66.6752	65.0283	65.2942	64.0987	64.5681	63.5096	62.4316	62.0553	63.143	60.6177	59.9044	58.3725	57.7304	58.9002	59.5577	59.1644	58.8455	59.49	59.7002	59.5527	59.5306	60.8859	61.2794	61.8102	65.0188	64.5821	65.5646	68.3636	68.9587	69.6442	68.562	68.2413	68.6034	68.0828	67.0525	66.1255	65.4425	65.5697	61.8267	60.6224	60.7265	60.4149	62.6924	64.3176	65.0382	65.3002	63.9538
69.1331	68.3712	67.3171	67.189	66.6126	67.0005	65.3358	65.3144	64.895	63.7543	62.9865	63.3215	62.1891	61.8023	60.9021	59.4866	59.8521	60.1105	59.2898	58.9096	60.3472	60.0568	60.054	59.763	62.5774	62.0104	62.5162	65.9386	66.1498	67.2862	68.2216	68.8566	70.4103	69.8194	68.1664	69.5772	70.1085	68.5769	67.2209	66.6157	64.7223	63.0392	61.9159	60.9739	61.795	63.1601	63.8403	64.8014	64.8335	62.5824
68.1984	69.3457	67.6708	67.0056	68.3754	68.6429	66.7698	66.5236	67.1433	65.6659	64.1482	64.5415	64.3051	64.0249	62.0191	60.9475	61.1283	60.4235	60.3803	60.4986	60.8149	61.0444	60.5274	60.9678	63.5972	62.9587	62.7233	66.1644	66.7158	67.7746	66.7758	68.6313	70.0258	69.478	69.1703	70.4575	70.0861	69.091	68.208	67.9118	65.406	63.158	62.2551	61.9014	63.144	63.2351	62.6057	63.906	63.8293	61.6774
66.2649	68.0653	67.8812	68.674	68.8813	69.039	67.6102	67.2173	68.4022	67.5356	65.9695	66.5365	65.4415	65.2933	63.2412	61.7272	63.0546	61.627	62.9802	62.3716	61.9109	63.5707	62.4924	62.0335	64.5634	64.7624	63.8236	66.3689	65.9659	66.2702	66.2039	67.9223	68.9013	69.2635	69.9449	70.3504	70.132	69.6165	69.5187	68.5377	67.3559	64.0527	63.1321	62.9509	62.9194	63.5712	62.4611	62.7804	62.605	62.1311
64.9299	66.4745	68.1339	68.991	69.3692	68.7657	67.7389	68.0212	68.3131	67.952	67.1308	67.3939	66.661	64.9523	63.4299	62.3599	63.9585	63.2541	63.6887	63.1079	62.5594	64.4772	63.127	62.363	65.3724	65.4558	65.0226	65.9734	64.5335	65.1874	66.3371	66.5874	67.3487	69.4936	70.5421	69.8466	70.5714	70.8709	70.5393	68.6678	68.2884	66.433	64.9074	64.1845	63.3618	63.9309	63.5857	63.5299	63.3328	62.4685
63.4439	66.1234	67.8987	67.9478	68.8684	67.5753	67.4798	68.3142	67.6244	67.7686	67.5942	66.6093	67.2304	64.8789	63.5492	63.4751	64.1628	64.4053	62.4245	62.3499	61.9052	63.5684	62.8934	62.9407	64.7722	64.7385	65.0845	65.0371	64.2274	65.6357	65.6594	65.8524	66.2864	68.7967	70.1532	68.6973	70.4857	70.6279	70.8577	68.7399	68.5262	67.5432	66.4054	65.5542	64.8674	65.0331	64.3118	64.6668	63.5981	61.9191
63.3595	65.2687	67.02	66.6901	67.2546	66.0556	66.6701	67.095	66.7351	67.4178	67.8914	66.7176	67.5134	65.6028	64.7355	65.4676	65.6858	64.7051	62.15	62.9639	61.2581	63.0319	61.5654	62.7239	63.8164	63.4169	64.4366	63.9009	63.7553	65.3198	64.8019	65.3584	66.359	67.5065	68.2904	67.2035	70.0572	68.9865	70.138	68.7599	69.4193	67.9471	67.6303	67.0117	66.7156	65.8834	65.1009	65.2239	63.6365	62.6401
63.7742	63.9332	65.7038	65.7707	66.535	66.2695	66.5194	66.0204	67.3235	67.259	67.6452	67.1167	66.9341	65.7458	65.9579	66.4304	65.7589	64.1992	63.0045	63.8552	62.4538	63.047	61.0577	62.8565	63.3615	63.0972	63.4865	62.4973	62.4636	64.4892	64.1872	65.3359	66.6979	65.8424	66.4054	66.7718	68.5917	67.8357	68.5153	69.0893	69.8572	68.8048	68.8841	67.9707	68.1495	66.2241	65.6153	65.5723	64.3524	63.7209
62.4085	63.0027	65.0299	66.2219	66.1018	66.5387	66.668	67.3063	67.2324	67.1814	66.6897	66.742	65.2498	66.0535	67.4531	66.7113	65.2154	64.7888	63.7375	65.3729	63.6062	63.8613	62.8019	62.7924	63.1078	62.7219	61.9601	62.0006	62.6525	63.1224	63.2482	65.3027	65.7107	65.3114	65.9394	66.0377	67.2318	67.4488	68.1013	69.1031	69.6544	69.1342	69.3246	69.0205	69.007	67.5701	65.6666	65.5961	65.419	64.4091
61.1021	62.311	64.266	65.5472	64.6899	65.9204	66.8458	68.2385	66.5633	66.4346	66.5349	67.3011	65.1211	66.0705	68.058	67.0904	67.3627	65.7761	64.7749	65.6957	64.2616	64.5828	63.2495	61.6419	62.1811	61.7817	61.3841	62.3106	62.9694	62.4343	63.2731	64.6115	64.1094	65.2527	64.9991	66.0066	67.2465	68.5088	67.5702	69.0268	70.4022	70.1497	69.3048	69.7734	69.2891	68.5903	65.6218	66.0943	65.059	64.0301
60.3884	62.0046	62.5607	64.2931	63.7774	65.3751	65.8684	67.8255	66.8647	66.0349	66.597	67.3741	65.4469	66.4706	67.7587	67.6209	68.6459	65.7397	66.6747	65.5938	64.7575	64.5496	63.1572	61.8662	61.8865	60.8343	61.6406	62.4055	62.2603	62.2481	62.726	64.3784	63.6127	63.5965	62.8985	65.7492	66.2281	68.0377	66.6232	69.0434	70.9331	71.1318	69.9844	70.1906	68.532	68.2463	66.2697	65.4472	64.6281	63.0776
60.3999	62.1385	61.8714	63.7815	63.7893	64.7493	65.1169	66.8854	67.0489	66.2741	65.8222	66.7663	66.3765	66.739	67.0229	67.8925	68.2817	66.6631	67.0225	66.1485	65.1938	65.4733	64.0441	62.7437	62.2078	61.7223	61.9275	62.6225	61.9679	61.8227	62.3594	63.7534	63.63	63.5325	63.5742	65.3174	65.1856	66.574	65.8016	68.7103	70.5199	70.6983	69.5843	69.2817	67.2308	67.3527	66.362	64.7933	64.5794	62.4371
59.8441	60.8885	61.3638	62.8221	63.2442	64.4247	64.6949	65.5416	65.9801	66.2295	65.1002	65.7073	66.8825	66.3797	66.7524	68.3545	67.9446	67.5835	66.095	66.587	65.712	66.6754	64.3875	63.4263	63.3153	62.8511	62.6026	62.7549	62.0559	61.2895	61.4099	63.3896	62.2369	63.467	64.2087	65.5949	65.5669	65.8389	65.6924	67.3889	69.2281	69.0072	68.2246	68.5443	66.9551	66.891	65.741	65.0257	64.29	62.3276
58.5351	59.2433	61.0859	61.499	62.0307	63.8551	63.786	64.1457	65.4205	65.1165	64.3158	64.8201	65.3886	66.2245	66.9041	68.3384	67.3049	67.7742	66.9653	67.261	67.4336	66.1025	64.7051	64.5988	64.3374	62.9996	62.909	62.6581	61.9582	60.8216	60.9551	63.1985	61.3627	62.7674	63.149	64.8096	65.7063	65.4622	65.7247	66.7293	67.8418	67.9207	67.4189	68.5984	66.9081	66.7737	65.0213	65.7334	64.0405	62.1298
57.6353	59.3458	60.5398	60.5118	61.463	62.4651	62.4632	63.5061	64.5071	63.8064	63.6313	63.4952	63.3925	65.5441	66.186	66.7899	65.8602	66.9501	67.6379	68.2367	68.1712	65.8509	65.5556	65.6936	64.7187	63.2829	62.022	61.7034	61.4914	61.6131	60.9066	62.6535	62.6342	62.9953	62.1577	62.9337	64.792	64.8149	65.7861	67.2701	67.614	67.903	67.861	68.5517	67.6365	67.7077	64.8632	65.1455	63.8442	62.4252
57.7997	58.9723	60.21	60.0401	60.7294	61.926	61.2999	62.0765	63.0103	63.1847	63.6082	62.7572	62.7737	64.4364	64.9905	63.8741	64.8463	65.6134	66.3164	68.3416	68.1336	66.8497	65.9303	65.3786	64.4956	63.0766	61.7763	61.3525	60.5857	61.7464	61.2969	62.7568	63.2065	62.7853	62.3404	61.9729	63.3937	63.9238	65.3609	66.1862	66.9628	67.166	68.7553	68.3248	67.6977	67.8857	64.8765	64.9449	63.3555	63.0272
57.3819	57.2547	59.116	58.9518	59.1378	60.6097	60.4596	61.2353	61.8918	61.816	61.6828	62.1604	62.6964	63.033	63.0332	63.287	64.1765	64.0589	65.2947	67.9842	67.9133	66.9397	66.1021	65.1907	63.7876	62.3538	62.1105	61.2774	60.4918	60.5086	60.5523	62.0411	62.6614	62.8938	63.0784	63.3446	62.8188	63.183	65.0326	64.6557	66.4329	67.3339	68.3497	67.479	66.6924	66.9412	65.4147	65.6268	63.4345	63.2838
56.6268	56.792	57.8395	58.1397	58.6711	58.6187	59.2652	60.7239	60.8778	60.5542	61.1942	61.7054	61.5333	61.987	61.3651	62.6618	63.3386	63.823	64.5569	66.878	67.6013	66.2552	66.1992	65.1378	64.6814	63.0527	62.0857	61.2837	61.677	61.2887	60.4199	61.496	62.7443	63.5483	63.4213	64.2456	62.7766	62.8987	64.896	65.1575	65.475	67.0213	67.0563	66.6759	65.8095	65.8953	65.2919	65.8626	64.1971	62.4745
55.8373	56.7715	57.0935	57.8069	57.3115	57.9613	58.9154	59.3333	59.5678	59.5445	60.7324	60.4392	60.4284	61.3642	61.3855	61.1742	62.6286	63.4747	63.8669	65.969	66.7944	66.1988	65.5195	64.7934	65.4994	63.7818	62.7524	60.9189	60.8723	61.8134	61.2877	62.3901	63.0545	63.4552	63.8785	63.8746	62.446	63.4746	64.1446	65.003	64.7633	65.3941	66.3415	66.4182	65.4375	65.4597	64.1221	65.0976	64.8382	62.3408
54.3663	56.0274	56.07	57.419	56.3064	57.8846	58.7459	58.4589	58.5513	59.4714	58.1416	58.8503	60.0125	61.1807	61.3216	61.0546	61.8463	62.0362	63.9853	65.4738	66.2835	65.5578	65.6874	64.5929	65.1874	64.6164	63.2763	60.9448	60.5734	60.4913	61.7432	62.4839	62.9989	63.0261	63.9138	63.5575	62.8432	63.6596	63.8253	64.0942	64.9079	64.3643	65.9364	65.4514	65.051	64.9494	63.9859	64.303	64.2581	62.389
53.9282	54.8315	55.8508	56.7072	56.1544	57.4088	57.2226	57.9011	58.6315	58.5942	57.5595	59.208	59.8546	60.1577	61.0855	61.1567	61.4679	61.4716	63.5429	64.1657	65.1534	64.1302	65.4648	65.3376	65.1122	64.8179	63.144	61.9631	61.9627	60.4394	62.2763	61.4928	62.4013	62.714	63.8564	63.9051	63.4441	63.4763	63.7265	64.6728	64.3562	64.4688	65.396	64.999	64.9024	64.2273	64.111	63.3424	62.9581	62.4196
53.6023	54.3463	55.5016	55.8383	54.7571	56.9109	56.4794	57.1389	58.4913	57.4216	58.8914	59.7233	59.7703	59.4143	61.4046	60.667	61.1433	61.8053	62.8386	63.1905	63.1747	63.766	64.3008	64.9634	65.0516	64.7586	63.6669	62.8563	62.1696	61.542	61.97	61.3748	62.0239	62.1177	63.953	64.1481	63.5652	64.5225	63.0741	65.7441	64.3892	65.1833	65.4823	64.8916	64.5984	64.5729	64.1091	62.6444	63.0128	62.8739
53.2215	54.0004	54.2757	55.6166	55.1911	56.3117	56.419	56.7517	57.6609	58.1958	59.2106	59.3982	60.9956	60.1497	60.9306	61.221	60.5284	61.2591	62.7036	63.5171	63.797	64.5276	63.8556	63.6441	64.5779	65.2289	64.2177	63.3359	62.1146	61.854	61.2814	62.1774	62.0856	61.6898	64.0329	64.5433	63.674	65.2591	63.6102	65.7643	64.7952	65.7701	66.2283	65.4921	64.0383	65.4285	64.2133	62.0606	62.5275	62.5222
53.2455	53.3688	53.5093	54.9753	55.0864	56.0397	56.9302	56.4523	57.3294	57.8894	58.4659	59.0286	60.7318	60.7064	60.896	61.8822	61.3923	61.8703	62.6829	63.5408	64.1431	64.165	64.4366	63.9403	64.1429	64.5685	63.6983	62.9394	62.5512	62.3023	62.085	62.8363	62.9938	62.2085	63.6978	64.1748	64.1578	65.2984	64.888	65.673	64.4092	65.7252	66.5514	65.7704	64.0284	64.9648	64.4518	62.6183	61.6555	62.2771
52.9967	53.5159	53.8887	54.1646	54.6514	55.7073	55.9272	56.4532	57.6715	57.5464	58.2659	59.5829	59.6365	60.6148	61.8417	62.4994	62.4084	62.7064	62.8051	63.5097	64.6732	64.3902	64.3577	65.2861	65.1828	65.0936	63.8351	62.7891	62.7296	61.9771	61.8814	62.9419	63.8076	62.8832	63.0973	62.8989	64.2793	65.3913	65.1559	66.2885	64.1144	64.942	65.7151	65.6007	65.0943	64.9781	64.8807	63.5935	62.0777	62.0721
52.9267	52.7203	53.7968	54.1902	54.2316	55.539	55.4379	56.3388	57.357	57.0886	58.2295	59.431	59.2075	60.6477	61.2414	62.7714	62.3565	63.3183	63.0212	63.0064	64.5231	64.7339	65.0978	64.8148	65.1969	66.0874	65.3653	64.2288	63.1255	62.0627	61.2941	63.499	64.1718	62.9656	62.57	62.2427	63.5965	64.8926	65.6034	66.6215	64.3673	64.7192	65.168	65.8515	65.6365	65.8585	64.7987	63.7619	62.5297	62.2165
[truncated: 67 more columns]

## Sheet: Fig. 1c
Time (s)	ΔOPL (nm)
	ELM	ISOS	Mixed layer (top)
-4.96	-3.05033	-4.88746	-1.59457
-4.92	2.20976	-1.84781	-2.65903
-4.88	-0.898203	-2.82279	-1.90125
-4.84	-0.556887	-2.69048	-4.15085
-4.8	1.03024	0.287562	-2.39117
-4.76	4.58104	3.67472	-1.31041
-4.72	4.51976	2.24838	-1.39306
-4.68	2.75968	-1.90916	-2.81169
-4.64	-0.305466	-3.37102	-4.44657
-4.6	2.21659	0.52003	0.525468
-4.56	0.9975	0.399609	-0.49739
-4.52	2.88251	-3.01036	1.51955
-4.48	1.89313	2.92553	-0.275278
-4.44	3.7358	3.94603	1.27834
-4.4	7.03938	4.1079	-3.46477
-4.36	4.79952	2.16288	0.0697039
-4.32	3.60025	-0.483679	-0.29047
-4.28	2.83138	3.80487	2.61324
-4.24	1.89219	1.5393	2.30906
-4.2	3.05135	0.179106	-0.226177
-4.16	-0.002324	1.57569	1.29262
-4.12	-0.467094	-0.876017	0.397613
-4.08	3.51847	4.0433	3.31379
-4.04	0.852545	-2.092	-2.06014
-4	0.0401787	5.37373	3.10837
-3.96	-0.417168	3.98472	3.32008
-3.92	1.58611	1.47829	1.31101
-3.88	-1.23566	2.1037	-0.741276
-3.84	1.72768	1.4208	1.91559
-3.8	-0.96165	4.28133	2.12074
-3.76	-1.88508	1.85539	-0.102787
-3.72	1.26989	3.29959	2.13799
-3.68	-1.01563	1.05412	-0.450089
-3.64	-1.90517	1.8328	0.851666
-3.6	-4.19082	-1.11675	-1.31568
-3.56	-0.0621822	1.74574	0.0503931
-3.52	0.0581711	4.60898	-0.254303
-3.48	2.46767	-0.102422	0.422789
-3.44	2.15003	3.36216	2.64455
-3.4	0.559214	1.14536	-0.731536
-3.36	8.01476	5.31474	1.22538
-3.32	2.22904	4.99311	-0.76813
-3.28	2.8677	2.78856	2.73323
-3.24	5.72377	2.88069	3.07976
-3.2	0.97227	2.50251	2.47072
-3.16	-1.93385	3.22789	0.28997
-3.12	1.70022	1.23417	1.88989
-3.08	1.6037	4.32137	1.89198
-3.04	0.962191	0.559349	-0.395882
-3	1.51428	1.85431	0.264909
-2.96	-0.933647	4.45976	6.81549
-2.92	-0.0148925	3.99318	3.32719
-2.88	3.13055	1.54302	2.71842
-2.84	-0.253369	1.51847	-0.0650089
-2.8	2.75319	-0.956103	0.0650482
-2.76	-1.01022	-0.322065	2.29505
-2.72	0.498669	-1.39144	0.348147
-2.68	1.66714	0.456887	0.932226
-2.64	1.65578	0.9651	1.59321
-2.6	-0.335052	-1.56054	2.05682
-2.56	-0.671559	-0.348452	0.0609796
-2.52	-5.21903	-0.527152	-2.35282
-2.48	-1.93534	-2.07827	-1.07143
-2.44	1.51319	2.82428	-0.0607395
-2.4	0.0865194	0.974096	0.747973
-2.36	-2.1689	0.788354	-1.08273
-2.32	0.0774014	1.92452	-2.07292
-2.28	0.241126	-1.02598	-0.217127
-2.24	-0.585405	-2.90883	-2.57245
-2.2	2.74236	-0.267256	0.846525
-2.16	0.547248	1.16789	-1.02882
-2.12	-0.570632	-2.35072	-0.253146
-2.08	-2.62967	-0.738435	-2.86675
-2.04	-2.67655	-0.154194	-0.162872
-2	0.0577545	2.17864	2.64482
-1.96	-1.2333	1.83273	2.30216
-1.92	-2.17621	-2.49121	-0.832321
-1.88	-2.25494	-3.81305	-3.44583
-1.84	-1.28687	-1.07461	1.30574
-1.8	-2.27023	-6.81346	-2.0157
-1.76	1.40084	-1.25183	2.59606
-1.72	5.18481	1.69163	1.7755
-1.68	-2.93304	-3.89577	-3.46659
-1.64	6.26801	0.255033	3.68764
-1.6	-0.427382	0.0484863	1.93284
-1.56	-3.46389	-2.64949	-8.69388e-06
-1.52	-2.18527	-1.73194	0.429574
-1.48	-1.05635	-1.02185	1.58266
-1.44	0.112121	0.640153	-0.730656
-1.4	1.04492	2.32184	0.835567
-1.36	-3.55716	1.30249	0.913693
-1.32	-2.90017	-2.38522	0.0689328
-1.28	0.355466	1.12676	-0.156284
-1.24	-0.128619	-2.56947	-3.87467
-1.2	-3.17783	-2.33381	-3.70246
-1.16	1.03112	2.93697	1.77855
-1.12	-0.520997	2.45874	-0.569793
-1.08	-3.88191	-1.84856	-1.57623
-1.04	-1.18635	-2.14192	1.49358
-1	-3.87095	-1.77997	-0.372471
-0.96	-0.872635	-1.76631	-0.448432
-0.92	-1.35431	-2.86892	0.439632
-0.88	-3.85242	0.539402	2.73161
-0.84	-4.03268	-0.745943	1.8263
-0.8	-3.1938	-1.56839	1.05134
-0.76	-1.70408	-2.31568	-2.52652
-0.72	-3.69184	-3.73959	2.07928
-0.68	-0.736677	-2.23411	0.916128
-0.64	-0.220394	-3.52869	1.2287
-0.6	-4.96403	-4.46227	-0.648723
-0.56	2.5736	-1.32481	2.04891
-0.52	-3.81535	-3.30378	-0.990533
-0.48	-1.736	-5.86568	-4.69448
-0.44	-0.771038	-0.39534	-1.23208
-0.4	-0.984174	1.6501	-0.509471
-0.36	-0.711988	-1.05493	-3.88211
-0.32	0.924921	0.744049	-1.04816
-0.28	-1.02368	-1.09551	0.712732
-0.24	0.579127	-1.32617	-0.635547
-0.2	-1.24277	-4.9068	-0.417446
-0.16	1.53112	-4.13867	-1.56284
-0.12	0.864382	-1.45333	0.0526178
-0.08	0.0435424	-1.40821	-3.2076
-0.04	-3.49358	-3.40362	-3.0159
0	-0.803167	-0.875205	-2.42296
0.04	-1.43121	2.00007	-14.1288
0.08	-0.832388	8.9942	-17.6982
0.12	4.27125	10.0575	-20.2693
0.16	-0.518927	10.6399	-21.9589
0.2	3.91431	15.4336	-19.1207
0.24	3.07346	12.3059	-27.3939
0.28	4.31285	10.7021	-28.9313
0.32	5.34471	13.4889	-28.7142
0.36	5.4641	15.6386	-29.0511
0.4	4.3719	15.3944	-26.4171
0.44	0.514003	11.5152	-29.7383
0.48	-0.370597	11.4306	-33.5018
0.52	-1.19582	12.4304	-30.2902
0.56	-3.1106	11.4185	-34.6957
0.6	-2.66958	13.2495	-29.8533
0.64	-5.18988	13.4619	-34.4089
0.68	-0.589138	11.8574	-31.3698
0.72	-1.36675	12.0712	-36.1459
0.76	0.157001	12.1003	-30.3931
0.8	-3.61926	12.0259	-34.8499
0.84	-4.67838	9.26544	-33.4646
0.88	-0.758525	11.1147	-29.8215
0.92	-1.81683	10.3335	-34.1525
0.96	-2.05026	11.3008	-30.2733
1	-4.58328	15.6731	-28.5417
1.04	0.209139	12.9478	-29.8675
1.08	0.289598	12.6664	-28.4971
1.12	-2.49243	10.0068	-28.5756
1.16	-6.25272	8.13855	-28.8968
1.2	-0.660303	10.437	-26.3596
1.24	-1.74236	14.8309	-22.5339
1.28	-2.23377	8.78452	-24.7505
1.32	2.19975	8.98541	-20.5114
1.36	1.10613	10.2354	-24.2032
1.4	-0.975313	8.19672	-24.0923
1.44	-0.743914	9.88977	-20.1928
1.48	0.517047	9.54548	-19.7058
1.52	4.82739	11.4042	-16.9866
1.56	5.18778	9.57186	-16.0268
1.6	0.820822	9.03682	-19.4095
1.64	-0.269393	8.39085	-18.7555
1.68	3.88184	9.12678	-14.442
1.72	5.55365	12.0543	-14.5326
1.76	3.43392	9.1978	-14.7362
1.8	3.66938	9.16669	-14.6497
1.84	0.633396	10.1928	-14.7545
1.88	7.97215	11.5192	-13.2292
1.92	5.54425	11.227	-11.5862
1.96	7.1537	10.8611	-11.9406
2	9.78154	12.3147	-12.5589
2.04	6.32029	9.43184	-12.6367
2.08	6.16053	9.93847	-10.023
2.12	7.22201	10.993	-8.86839
2.16	6.76611	8.0337	-10.5865
2.2	9.19442	4.8652	-8.96985
2.24	9.64288	10.2665	-5.71288
2.28	9.70376	11.0038	-4.54966
2.32	9.53939	12.8389	0.159666
2.36	8.93536	8.76558	-4.77571
2.4	15.0812	8.62218	-3.36736
2.44	15.4397	11.039	-4.26462
2.48	16.6681	9.3872	0.375109
2.52	11.6565	10.1813	-0.774082
2.56	14.8925	11.0498	0.589943
2.6	14.3054	11.7059	1.51089
2.64	14.6625	14.2398	3.47613
2.68	19.4177	10.7617	3.57489
2.72	18.7196	12.6211	5.71944
2.76	18.3232	12.1145	5.46714
2.8	19.5171	12.8829	4.78985
2.84	22.684	17.2491	10.9226
2.88	18.9827	16.11	9.01585
2.92	21.2122	14.9493	6.84661
2.96	27.6543	16.2277	9.30062
3	24.1938	15.23	8.65397
3.04	32.0482	17.8058	8.82172
3.08	29.8492	17.1916	12.0644
3.12	28.3713	18.9482	14.8905
3.16	30.5304	23.5546	16.6315
3.2	33.533	27.5535	21.1804
3.24	32.5853	22.1923	18.1068
3.28	36.7175	25.8239	20.1495
3.32	30.2213	22.4256	20.6494
3.36	33.5201	21.3015	17.6691
3.4	34.7742	26.338	23.6371
3.44	34.2892	27.4561	25.6656
3.48	34.6923	22.7239	22.8437
3.52	34.8668	20.995	22.3614
3.56	39.2202	23.3185	23.4585
3.6	40.7218	21.9549	26.4043
3.64	44.1674	26.5599	29.4332
3.68	43.5986	25.5425	29.0003
3.72	45.0792	26.0884	29.6206
3.76	41.9698	25.7847	27.6692
3.8	47.9391	27.7246	32.0421
3.84	47.5076	28.3341	31.7689
3.88	50.222	27.2559	34.2256
3.92	46.1906	29.0213	29.8472
3.96	52.9635	30.5987	37.7869
4	53.6223	31.595	33.8766
4.04	53.2658	31.6762	34.436
4.08	59.434	33.4829	35.2558
4.12	59.225	32.5921	40.6697
4.16	59.4725	32.8126	40.7272
4.2	55.3884	36.8183	37.2316
4.24	61.3428	33.8333	40.2828
4.28	62.3378	32.7808	42.1484
4.32	63.8956	34.8208	41.9874
4.36	63.4167	36.2115	45.8991
4.4	63.8577	36.6498	46.2082
4.44	67.0713	35.7705	46.01
4.48	66.0723	36.2257	44.3284
4.52	68.6825	37.6692	44.0525
4.56	71.8211	38.4227	49.2764
4.6	68.6825	40.4093	50.1692
4.64	73.5797	39.6281	49.4468
4.68	69.041	39.0579	48.0304
4.72	72.8492	41.4895	51.6898
4.76	78.1049	43.3179	52.7497
4.8	75.6292	40.0583	50.5893
4.84	79.9582	46.3543	58.7244
4.88	77.4352	43.4173	58.878
4.92	81.7237	46.1101	57.1917
4.96	83.0291	43.9307	58.2834
5	85.1666	46.5653	56.8596
5.04	85.8701	47.9858	59.4854
5.08	86.2488	48.8306	60.665
5.12	88.5351	49.0471	65.3242
5.16	90.4967	51.3367	66.4138
5.2	87.9263	51.8413	67.0388
5.24	92.9453	55.9728	65.5859
5.28	87.8519	51.6634	66.7148
5.32	92.3839	52.5238	69.5145
5.36	98.573	57.0639	68.5202
5.4	91.9036	53.6818	68.5675
5.44	92.6477	57.0706	70.9755
5.48	97.227	54.1918	71.6993
5.52	99.1683	56.545	71.0364
5.56	100.176	58.2875	74.8581
5.6	97.227	53.9842	71.7196
5.64	103.829	55.5514	74.4658
5.68	101.367	59.3535	74.3846
5.72	105.317	62.1139	79.7621
5.76	106.96	60.6461	79.7418
5.8	102.976	61.9252	76.4612
5.84	105.601	61.8873	79.9515
5.88	108.591	65.6969	81.9942
5.92	108.564	64.6958	81.1893
5.96	109.734	62.6293	80.9729
6	108.158	67.3534	82.5151
6.04	111.256	68.1684	83.2388
6.08	117.08	68.4525	87.7167
6.12	116.133	64.7309	88.5825
6.16	113.177	68.9328	86.9455
6.2	116.349	65.0489	85.3492
6.24	110.735	63.2591	82.718
6.28	109.443	59.5382	84.0979
6.32	115.598	67.0896	85.7889
6.36	119.386	63.0758	83.0833
6.4	121.896	72.4501	94.6837
6.44	121.246	72.2201	89.083
6.48	121.294	65.2883	89.6918
6.52	122.958	67.4609	88.3931
6.56	121.456	70.8132	90.6929
6.6	131.974	76.8197	94.6093
6.64	128.457	74.8852	93.9126
6.68	131.122	73.6879	92.9318
6.72	127.219	73.458	95.5833
6.76	126.252	75.2707	95.7524
6.8	128.856	73.113	93.4729
6.84	132.982	72.9236	96.5032
6.88	131.007	77.6652	99.8717
6.92	127.571	77.2053	100.278
6.96	136.993	80.3235	99.4523
7	136.418	78.7745	102.841
7.04	134.402	83.9558	107.867
7.08	137.811	79.7689	104.911
7.12	141.099	80.5738	103.281
7.16	135.316	79.62	105.682
7.2	141.031	83.205	105.215
7.24	140.057	83.7191	100.886
7.28	144.576	87.3379	109.822
7.32	139.834	81.8522	106.636
7.36	143.446	84.8284	108.307
7.4	142.655	85.7213	107.231
7.44	143.967	82.7518	108.07
7.48	143.48	85.9039	112.453
7.52	141.403	86.8103	107.562
7.56	147.335	83.5229	106
7.6	146.869	86.5126	112.805
7.64	148.986	85.8227	110.681
7.68	148.945	90.3141	109.111
7.72	150.981	87.3379	112.446
7.76	151.685	86.4112	109.172
7.8	157.211	92.6274	115.253
7.84	147.741	92.4448	116.241
7.88	151.996	89.8879	114.042
7.92	151.346	89.5497	115.436
7.96	150.44	89.543	113.67
8	149.737	90.3817	119.481
8.04	158.821	91.376	113.522
8.08	153.376	90.3411	120.867
8.12	154.803	94.6025	120.922
8.16	157.921	91.2813	111.607
8.2	152.084	93.9734	112.345
8.24	158.652	93.0197	118.703
8.28	157.454	98.688	121.307
8.32	155.324	93.9261	124.168
8.36	158.178	97.2067	118.128
8.4	161.121	98.6204	121.841
8.44	154.181	95.5156	123.323
8.48	154.201	94.6769	121.503
8.52	159.754	97.2878	123.188
8.56	160.654	96.8279	122.132
8.6	162.697	101.035	126.488
8.64	160.464	105.256	125.081
8.68	161.215	95.7659	122.085
8.72	166.884	98.4513	123.932
8.76	166.877	101.657	123.478
8.8	163.224	100.42	123.627
8.84	165.659	101.143	124.919
8.88	165.22	102.266	126.313
8.92	168.764	104.025	130.648
8.96	168.162	99.3915	124.121
9	168.101	97.8831	130.006
9.04	168.696	101.698	128.863
9.08	164.455	103.869	126.766
9.12	169.413	106.162	131.331
9.16	172.281	103.152	133.773
9.2	168.73	102.374	128.93
9.24	170.394	104.397	129.39
9.28	173.188	104.207	131.467
9.32	176.996	109.903	132.948
9.36	179.093	103.768	132.847
9.4	175.312	111.229	133.11
9.44	175.596	109.504	135.951
9.48	172.674	112.162	132.015
9.52	176.38	111.533	139.705
9.56	178.761	111.634	136.222
9.6	175.839	110.897	133.577
9.64	170.441	108.936	135.877
9.68	175.927	116.369	137.69
9.72	179.228	115.808	140.165
9.76	177.523	111.235	138.853
9.8	177.99	111.607	135.478
9.84	176.921	112.318	138.082
9.88	180.723	117.337	138.975
9.92	180.533	112.453	136.662
9.96	180.317	112.473	146.348
10	179.884	108.983	136.073
10.04	182.759	112.757	141.288
10.08	182.61	120.353	138.258
10.12	184.044	114.969	143.439
10.16	179.066	110.451	141.092
10.2	180.716	117.032	140.334
10.24	184.896	112.622	138.319
10.28	184.531	115.01	138.278
10.32	180.06	117.377	144.102
10.36	187.081	117.573	142.932
10.4	183.124	114.902	138.271
10.44	181.514	116.755	137.257
10.48	186.08	112.48	141.647
10.52	191.978	116.782	141.85
10.56	186.202	111.756	139.983
10.6	187.203	116.552	140.24
10.64	187.886	115.314	138.386
10.68	190.274	118.426	147.477
10.72	183.077	119.237	144.643
10.76	186.066	116.931	142.073
10.8	186.743	115.571	137.69
10.84	186.337	113.623	142.641
10.88	186.75	114.739	139.82
10.92	189.279	117.627	145.895
10.96	187.446	120.394	147.68
11	192.858	117.641	142.228
11.04	194.833	121.449	145.326
11.08	199.013	120.401	147.376
11.12	190.45	121.463	145.604
11.16	192.371	119.068	142.472
11.2	195.543	124.074	148.62
11.24	195.786	123.573	150.21
11.28	196.821	121.267	148.607
11.32	194.623	117.147	143.074
11.36	199.98	121.808	146.767
11.4	195.786	118.635	140.517
11.44	200.298	121.429	145.502
11.48	197.64	120.637	147.322
11.52	200.082	118.872	147.335
11.56	203.247	125.284	146.287
11.6	199.243	125.65	147.166
11.64	203.281	130.107	149.256
11.68	201.617	125.264	145.556
11.72	200.372	129.661	150.399
11.76	201.049	125.798	149.885
11.8	200.068	124.818	148.864
11.84	207.157	126.887	153.152
11.88	204.911	126.881	151.671
11.92	202.03	126.779	153.619
11.96	206.332	125.115	152.307
12	197.491	125.941	147.964
12.04	203.166	128.964	157.049
12.08	207.454	128.883	152.659
12.12	198.201	130.987	152.205
12.16	203.585	131.886	150.684
12.2	201.8	127.172	149.263
12.24	206.616	130.019	155.067
12.28	206.704	129.85	154.911
12.32	203.917	134.72	153.031
12.36	204.546	130.303	151.691
12.4	202.916	133.219	156.893
12.44	203.592	128.071	147.626
12.48	202.787	123.702	152.706
12.52	206.487	130.858	158.327
12.56	205.033	134.95	161.222
12.6	199.453	128.491	150.596
12.64	202.192	130.587	150.142
12.68	206.623	126.509	153.964
12.72	209.971	128.748	154.62
12.76	208.922	130.784	162.176
12.8	205.513	126.847	152.503
12.84	208.09	130.797	158.212
12.88	207.942	127.395	155.445
12.92	208.882	130.608	155.391
12.96	212.162	137.128	155.642
13	206.65	131.92	161.932
13.04	205.155	130.932	154.701
13.08	210.809	136.648	165.801
13.12	205.175	130.317	157.995
13.16	206.967	131.866	157.738
13.2	214.909	139.881	163.001
13.24	206.866	129.715	156.94
13.28	205.425	134.68	158.746
13.32	209.098	137.615	160.843
13.36	208.665	133.286	161.797
13.4	208.435	135.052	155.811
13.44	203.268	132.779	153.863
13.48	209.49	137.581	167.161
13.52	210.708	138.048	149.635
13.56	210.782	137.967	157.908
13.6	206.71	141.099	160.776
13.64	211.317	132.975	156.677
13.68	209.477	130.08	157.143
13.72	210.573	135.796	159.666
13.76	205.29	131.088	157.975
13.8	207.231	137.216	155.743
13.84	208.591	136.526	157.522
13.88	209.315	131.054	156.616
13.92	206.548	134.308	160.789
13.96	204.979	136.222	160.207
14	211.31	132.772	158.516
14.04	206	139.651	157.955
14.08	212.223	138.177	156.764
14.12	212.135	136.303	155.932
14.16	210.647	133.239	157.076
14.2	213.042	138.623	157.59
14.24	207.684	134.057	157.549
14.28	212.791	139.022	156.115
14.32	210.755	139.631	163.461
14.36	208.212	134.801	157.109
14.4	208.32	138.353	162.514
14.44	210.573	137.784	155.222
14.48	209.125	141.227	158.273
14.52	210.072	136.621	158.51
14.56	215.362	141.505	161.885
14.6	213.576	138.928	161.804
14.64	207.827	135.39	159.734
14.68	208.286	141.024	159.869
14.72	206.751	142.093	161.499
14.76	213.488	140.93	165.828
14.8	212.223	139.279	161.486
14.84	210.147	140.727	165.862
14.88	205.121	147.836	164.191
14.92	209.626	138.982	165.192
14.96	208.598	136.54	161.723
15	213.035	145.13	163.373
15.04	210.904	137.358	161.77
15.08	214.909	136.148	160.755
15.12	215.788	138.441	163.035
15.16	215.646	137.825	157.813
15.2	213.867	137.02	162.494
15.24	214.99	139.435	164.056
15.28	211.696	135.64	160.579
15.32	214.611	137.805	161.391
15.36	217.844	141.288	160.721
15.4	213.224	141.491	158.158
15.44	214.739	137.71	157.738
15.48	213.833	142.147	156.704
15.52	218.378	138.312	162.798
15.56	217.229	135.579	166.471
15.6	217.215	138.698	166.593
15.64	216.958	143.886	160.038
15.68	219.413	142.384	171.848
15.72	213.238	142.391	169.028
15.76	217.168	143.744	167.932
15.8	213.583	151.313	166.944
15.84	207.279	139.787	172.491
15.88	218.121	150.325	164.733
15.92	211.493	150.068	166.288
15.96	215.964	149.716	165.47
16	211.493	146.28	167.749
16.04	217.31	145.096	164.137
16.08	215.869	148.276	163.934
16.12	216.992	136.425	163.096
16.16	217.032	143.73	163.001
16.2	217.039	142.513	167.357
16.24	218.791	142.885	170.381
16.28	213.157	142.857	168.108
16.32	216.566	142.54	165.274
16.36	214.374	148.796	167.228
16.4	217.276	138.014	166.261
16.44	219.089	140.984	167.33
16.48	216.64	148.309	168.372
16.52	216.816	143.717	171.422
16.56	219.19	144.745	169.197
16.6	215.95	148.181	164.841
16.64	213.576	142.526	166.41
16.68	217.317	146.28	163.082
16.72	216.444	147.782	167.228
16.76	215.152	144.833	170.705
16.8	214.212	148.81	165.091
16.84	216.14	149.25	167.492
16.88	222.505	145.117	166.39
16.92	218.534	143.825	165.362
16.96	214.733	148.262	170.401
17	221.72	140.977	168.926
17.04	216.6	144.352	166.505
17.08	217.54	144.833	167.641
17.12	218.818	147.707	162.534
17.16	214.611	143.507	163.887
17.2	213.224	142.871	162.568
17.24	214.766	147.755	166.572
17.28	218.514	151.177	170.658
17.32	215.267	146.686	168.73
17.36	216.924	152.49	163.941
17.4	219.955	144.792	165.111
17.44	218.805	148.39	166.911
17.48	222.295	146.125	169.67
17.52	220.374	146.287	168.649
17.56	217.492	148.451	177.53
17.6	218.02	149.527	166.809
17.64	222.816	152.97	166.356
17.68	220.049	143.859	170.184
17.72	218.676	142.012	165.51
17.76	216.214	142.776	163.096
17.8	219.955	148.221	173.228
17.84	217.993	145.922	168.777
17.88	217.655	144.934	170.205
17.92	224.581	141.146	169.555
17.96	223.479	147.416	168.967
18	216.065	140.659	162.825
18.04	216.363	141.559	167.945
18.08	222.369	141.897	167.837
18.12	221.706	146.152	168.865
18.16	222.863	141.444	163.238
18.2	222.586	140.754	163.894
18.24	219.867	142.546	163.63
18.28	221.889	151.001	167.269
18.32	219.298	136.046	163.265
18.36	222.335	141.376	168.06
18.4	225.704	140.686	169.122
18.44	222.68	143.94	166.234
18.48	220.056	141.045	167.844
18.52	222.633	146.639	167.655
18.56	221.443	141.545	167.343
18.6	218.554	142.262	170.631
18.64	212.615	141.058	166.816
18.68	217.154	143.148	167.763
18.72	222.444	143.676	161.723
18.76	214.455	142.526	165.287
18.8	220.157	147.579	168.994
18.84	218.189	148.059	166.106
18.88	216.288	140.571	163.042
18.92	225.981	143.534	166.221
18.96	226.137	139.015	165.916
19	222.119	145.495	168.777
19.04	226.61	138.447	160.471
19.08	221.842	142.181	161.939
19.12	221.429	143.98	164.171
19.16	224.074	143.845	171.808
19.2	216.931	140.849	167.113
19.24	222.85	141.809	169.691
19.28	226.8	149.5	169.927
19.32	220.09	151.022	166.674
19.36	215.017	142.479	167.756
19.4	222.904	146.131	165.855
19.44	221.625	146.524	165.287
19.48	221.01	141.363	167.398
19.52	225.345	151.171	168.148
19.56	215.281	143.392	168.568
19.6	216.606	146.869	164.469
19.64	215.862	145.955	161.493
19.68	219.603	140.247	166.2
19.72	214.875	145.002	165.152
19.76	216.917	144.136	160.897
19.8	216.552	144.866	166.958
19.84	218.155	145.617	164.908
19.88	216.593	137.71	160.471
19.92	215.565	135.924	158.124
19.96	221.213	140.003	162.182
20	219.21	139.388	164.279
20.04	216.823	141.153	167.993
20.08	220.083	138.468	161.817
20.12	219.217	139.381	165.639
20.16	224.162	141.714	171.179
20.2	221.963	142.032	165.192
20.24	223.181	140.639	168.608
20.28	219.461	144.278	165.023
20.32	220.969	145.516	163.123
20.36	220.374	144.109	168.453
20.4	219.136	147.518	165.808
20.44	219.61	145.82	158.888
20.48	220.712	143.737	165.937
20.52	219.251	142.046	165.788
20.56	221.267	145.299	160.769
20.6	218.608	145.238	161.939
20.64	222.092	143.243	163.4
20.68	225.183	150.048	166.052
20.72	221.503	143.859	165.693
20.76	221.957	145.083	154.715
20.8	223.972	147.214	163.894
20.84	219.501	147.958	167.364
20.88	220.766	149.283	164.11
20.92	215.916	151.103	166.816
20.96	218.636	153.653	167.127
21	217.547	145.191	166.133
21.04	217.391	145.989	161.1
21.08	215.409	143.906	161.56
21.12	221.456	140.274	161.107
21.16	219.812	144.772	167.256
21.2	214.09	145.705	158.692
21.24	221.578	145.286	163.028
21.28	216.173	140.132	160.018
21.32	214.794	142.546	162.899
21.36	219.887	143.5	156.906
21.4	214.618	143.696	163.373
21.44	214.151	144.67	164.313
21.48	214.212	141.464	160.431
21.52	217.371	141.491	164.34
21.56	214.388	140.903	161.012
21.6	218.561	138.535	161.053
21.64	216.058	139.577	162.331
21.68	217.587	143.527	168.791
21.72	213.752	138.495	157.265
21.76	222.268	140.436	159.22
21.8	223.296	143.02	160.64
21.84	221.118	137.933	166.938
21.88	216.214	140.991	169.393
21.92	214.104	146.49	162.548
21.96	219.048	137.189	161.743
22	217.81	135.573	154.498
22.04	219.102	140.328	167.141
22.08	214.009	133.997	159.761
22.12	212.629	136.066	155.236
22.16	218.406	141.295	162.703
22.2	219.427	136.722	167.803
22.24	213.745	141.985	163.562
22.28	215.74	140.706	154.296
22.32	219.238	138.84	164.185
22.36	217.946	143.52	156.365
22.4	218.378	132.461	162.101
22.44	218.169	141.64	164.516
22.48	219.684	139.841	163.907
22.52	214.401	139.902	164.949
22.56	215.761	139.428	161.77
22.6	214.848	138.542	158.212
22.64	223.073	139.956	161.405
22.68	216.16	135.613	165.098
22.72	218.649	141.383	168.304
22.76	224.162	148.201	167.127
22.8	218.209	147.186	168.926
22.84	215.998	143.926	167.181
22.88	211.033	143.723	163.075
22.92	216.789	142.682	165.287
22.96	219.231	143.649	162.352
23	221.138	146.666	158.3
23.04	216.052	148.33	166.741
23.08	214.638	146.693	163.386
23.12	214.516	143.081	161.073
23.16	216.945	142.837	159.281
23.2	218.906	140.199	166.85
23.24	221.233	147.281	160.309
23.28	218.446	141.789	164.475
23.32	217.946	143.534	160.018
23.36	215.768	137.717	163.549
23.4	216.43	143.906	157.853
23.44	218.615	142.012	164.793
23.48	217.932	143.974	158.949
23.52	217.844	147.072	160.559
23.56	217.059	143.284	158.503
23.6	215.45	146.848	159.051
23.64	220.895	143.534	160.891
23.68	214.692	142.323	164.949
23.72	209.037	140.713	162.385
23.76	213.718	143.71	157.779
23.8	208.78	142.952	159.429
23.84	213.272	140.916	162.406
23.88	207.482	137.467	154.309
23.92	216.295	140.537	159.599
23.96	214.252	141.823	161.053
24	211.838	141.024	165.01
24.04	213.975	144.393	160.64
24.08	212.994	137.223	162.21
24.12	211.743	134.057	160.031
24.16	215.869	138.522	162.73
24.2	213.292	134.254	162.595
24.24	211.817	134.321	158.374
24.28	210.383	131.108	160.201
24.32	211.52	142.465	159.741
24.36	213.833	141.126	156.047
24.4	208.949	137.757	153.524
24.44	212.622	144.21	164.469
24.48	209.24	142.864	163.258
24.52	212.365	143.426	157.373
24.56	212.298	144.765	156.609
24.6	214.915	143.75	162.886
24.64	208.314	141.714	156.372
24.68	215.436	139.293	154.654
24.72	210.519	135.092	155.608
24.76	212.737	137.067	155.006
24.8	217.398	138.549	153.511
24.84	211.209	142.398	158.462
24.88	214.388	138.813	163.522
24.92	213.13	138.224	162.196
24.96	208.523	142.188	160.444
25	214.361	140.111	159.037
25.04	211.648	145.022	165.51
25.08	207.191	144.082	161.763
25.12	212.02	140.084	162.027
25.16	215.943	146.591	162.203
25.2	213.576	146.355	161.188
25.24	212.541	143.202	156.649
25.28	210.762	139.8	164.739
25.32	215.199	141.944	157.136
25.36	211.702	145.827	157.738
25.4	209.247	139.212	167.1
25.44	213.157	143.987	165.761
25.48	208.523	141.714	162.642
25.52	212.555	144.19	162.467
25.56	211.202	139.266	152.97
25.6	213.326	148.756	161.871
25.64	210.674	143.351	163.17
25.68	209.348	148.986	164.563
25.72	208.672	141.789	160.302
25.76	207.576	146.767	158.185
25.8	213.001	142.736	166.802
25.84	207.319	145.739	160.972
25.88	206.041	137.054	157.678
25.92	213.197	136.499	157.576
25.96	210.41	136.75	156.731
26	209.2	138.008	154.904
26.04	210.688	142.803	152.835
26.08	212.453	137.162	154.485
26.12	212.088	137.054	158.253
26.16	211.33	142.37	151.908
26.2	208.855	137.954	154.025
26.24	207.894	138.359	150.352
26.28	208.165	139.536	155.188
26.32	206.095	139.36	156.223
26.36	212.71	145.435	155.08
26.4	210.613	139.049	155.587
26.44	210.248	137	150.23
26.48	210.512	137.534	145.671
26.52	214.631	138.61	159.822
26.56	212.48	141.2	151.61
26.6	211.411	143.838	154.864
26.64	208.253	143.602	158.144
26.68	212.771	143.656	154.627
26.72	209.132	141.464	153.748
26.76	207.515	142.675	161.709
26.8	205.601	141.268	153.829
26.84	207.793	138.326	156.298
26.88	211.1	138.664	152.077
26.92	206.67	138.129	152.949
26.96	207.603	139.394	158.902
27	203.254	131.237	157.272
27.04	204.918	136.107	155.107
27.08	208.334	139.043	153.396
27.12	210.667	139.55	154.641
27.16	204.174	135.052	155.33
27.2	201.563	145.468	155.878
27.24	208.611	140.375	157.718
27.28	210.519	141.836	150.988
27.32	206.406	135.471	153.234
27.36	206.284	134.801	151.062
27.4	204.296	136.682	150.535
27.44	206.758	134.145	153.978
27.48	205.648	133.882	151.346
27.52	213.028	141.2	158.442
27.56	208.144	134.267	153.2
27.6	211.269	134.923	150.156
27.64	204.688	139.448	154.228
27.68	207.482	141.951	150.528
27.72	211.635	141.369	158.009
27.76	210.167	141.153	153.234
27.8	209.085	137.859	154.099
27.84	210.674	133.442	150.69
27.88	206.629	136.966	150
27.92	209.396	134.659	151.786
27.96	212.96	137.494	150
28	208.212	138.982	152.726
28.04	207.252	143.27	154.505
28.08	212.859	148.546	154.999
28.12	204.681	145.78	151.718
28.16	208.043	142.025	149.27
28.2	210.728	144.704	154.999
28.24	205.134	145.976	154.559
28.28	203.802	150.21	154.492
28.32	202.557	138.441	151.387
28.36	207.36	141.586	151.644
28.4	209.72	139.462	151.022
28.44	206.264	139.279	156.534
28.48	206.508	132.779	150.9
28.52	208.746	139.99	153.105
28.56	201.184	135.742	142.513
28.6	202.246	139.482	146.483
28.64	202.578	140.091	154.512
28.68	203.93	142.634	160.343
28.72	201.976	136.864	150.311
28.76	198.384	139.976	147.504
28.8	201.056	147.626	147.051
28.84	205.006	139.719	149.919
28.88	206.663	138.934	156.961
28.92	198.871	133.997	152.469
28.96	199.547	144.833	148.763
29	203.748	137.128	149.5
29.04	201.022	133.638	152.774
29.08	199.081	140.585	151.901
29.12	202.415	129.911	147.917
29.16	199.02	136.229	152.361
29.2	204.417	132.718	148.796
29.24	200.433	140.842	149.209
29.28	203.193	143.886	148.025
29.32	204.12	135.268	147.741
29.36	204.959	136.905	145.367
29.4	203.809	133.719	143.202
29.44	206.859	134.639	143.757
29.48	204.756	135.153	145.137
29.52	205.141	133.807	144.954
29.56	204.214	135.863	146.997
29.6	204.309	133.963	145.638
29.64	205.933	143.453	150.426
29.68	203.721	138.671	146.287
29.72	205.858	140.646	152.943
29.76	204.918	142.506	148.823
29.8	207.576	141.613	143.527
29.84	199.716	136.986	144.873
29.88	200.724	137.906	147.112
29.92	200.508	136.932	144.772
29.96	203.437	137.352	145.306
30	205.378	133.618	143.121
30.04	206.379	130.418	147.254
30.08	199.229	136.966	144.684
30.12	206.508	138.488	150.826
30.16	205.899	137.737	147.653
30.2	205.574	145.895	141.653
30.24	198.864	140.686	147.653
30.28	200.129	136.952	142.587
30.32	205.344	139.908	150.65
30.36	204.796	142.709	147.227
30.4	200.427	145.55	141.045
30.44	204.803	136.33	142.77
30.48	201.516	134.524	146.713
30.52	202.916	132.082	143.06
30.56	204.228	138.427	151.116
30.6	204.1	133.827	143.892
30.64	205.933	136.188	146.361
30.68	200.805	139.07	145.563
30.72	202.551	141.701	141.775
30.76	199.581	138.84	141.897
30.8	199.29	137.696	145.123
30.84	205.006	135.187	138.792
30.88	204.627	150.494	145.178
30.92	200.068	143.263	145.604
30.96	202.314	138.38	145.962
31	198.553	141.904	142.513
31.04	196.273	140.456	142.587
31.08	200.21	111.323	138.779
31.12	196.05	132.752	143.771
31.16	195.333	139.13	140.991
31.2	194.576	127.638	134.869
31.24	195.881	127.645	132.752
31.28	198.249	134.166	137.433
31.32	199.825	129.64	137.094
31.36	197.971	140.72	137.541
31.4	203.531	142.445	142.54
31.44	203.734	134.227	135.586
31.48	200.481	131.906	136.303
31.52	200.542	139.895	138.88
31.56	200.968	128.572	144.839
31.6	201.062	131.832	141.2
31.64	197.931	134.098	139.117
31.68	197.43	133.469	136.06
31.72	204.877	134.409	140.118
31.76	198.255	125.961	140.727
31.8	201.779	135.579	140.767
31.84	202.361	140.179	147.477
31.88	202.726	141.87	142.14
31.92	199.946	135.079	138.231
31.96	204.756	135.173	149.29
32	199.845	144.244	139.672
32.04	202.781	137.737	142.945
32.08	202.158	129.41	140.517
32.12	205.926	135.14	141.417
32.16	196.186	136.804	135.83
32.2	201.292	146.233	139.949
32.24	207.191	138.468	142.803
32.28	199.04	129.783	139.124
32.32	202.551	135.782	142.837
32.36	207.705	132.076	137.811
32.4	200.143	135.884	137.507
32.44	201.374	135.045	131.778
32.48	201.861	131.629	137.737
32.52	204.039	138.278	140.03
32.56	202.375	131.189	138.549
32.6	199.973	133.428	129.356
32.64	202.293	138.61	138.752
32.68	200.034	132.069	130.743
32.72	201.549	137.406	139.814
32.76	196.76	140.118	140.882
32.8	194.177	130.378	134.862
32.84	201.576	135.146	136.154
32.88	201.779	128.903	128.653
32.92	198.918	131.812	132.042
32.96	199.513	141.978	138.596
33	195.935	133.482	132.454
33.04	198.763	133.57	128.382
33.08	202.03	133.712	133.51
33.12	201.157	135.958	133.909
33.16	202.246	136.391	132.569
33.2	203.044	142.249	136.465
33.24	201.935	134.308	137.358
33.28	197.734	141.058	130.54
33.32	205.114	134.937	131.487
33.36	198.769	140.571	135.356
33.4	202.375	132.062	126.373
33.44	202.909	129.918	126.319
33.48	201.854	136.066	134.084
33.52	202.753	137.379	131.791
33.56	198.005	139.8	135.058
33.6	193.061	134.801	133.104
33.64	197.126	137.094	128.639
33.68	197.985	133.537	131.196
33.72	200.941	136.824	139.428
33.76	196.524	131.44	130.878
33.8	198.255	144.603	132.366
33.84	196.936	142.492	129.37
33.88	198.174	136.966	125.941
33.92	197.64	134.294	131.298
33.96	199.209	131.041	127.259
34	200.657	133.699	128.585
34.04	200.19	125.941	130.851
34.08	195.685	137.27	128.66
34.12	195.414	134.051	123.891
34.16	194.021	133.455	121.625
34.2	192.716	132.752	127.036
34.24	198.986	128.112	129.18
34.28	197.518	129.066	127.462
34.32	196.645	134.166	127.916
34.36	197.302	132.116	122.159
34.4	198.661	133.273	132.732
34.44	197.849	138.19	130.263
34.48	199.885	131.277	130.385
34.52	201.671	135.708	133.029
34.56	202.537	130.75	129.241
34.6	198.052	134.862	133.07
34.64	196.903	135.39	121.639
34.68	197.667	135.742	128.984
34.72	197.254	135.62	119.44
34.76	201.387	137.703	125.508
34.8	201.171	135.349	119.136
34.84	201.218	129.289	125.203
34.88	194.041	137.906	122.457
34.92	199.858	136.438	131.981
34.96	200.217	132.989	122.951
35	196.206	132.928	123.999
35.04	197.214	138.616	126.231
35.08	198.83	129.079	120.272
35.12	194.792	136.587	120.982
35.16	196.99	136.181	126.258
35.2	198.012	131.21	127.571
35.24	190.747	130.648	115.733
35.28	196.199	133.99	113.698
35.32	192.959	129.593	113.204
35.36	197.261	135.376	119.927
35.4	199.128	132.468	128.734
35.44	199.777	130.56	120.374
35.48	197.552	135.613	117.898
35.52	198.553	129.309	119.866
35.56	198.411	123.086	122.606
35.6	199.317	133.53	126.603
35.64	199.317	133.997	120.117
35.68	202.314	137.933	119.88
35.72	199.595	137.575	129.194
35.76	194.522	128.653	115.612
35.8	194.014	132.759	122.186
35.84	191.999	137.318	117.425
35.88	194.948	136.777	117.499
35.92	197.261	135.214	123.417
35.96	194.812	139.103	122.815
36	198.722	131.216	124.966
36.04	195.874	125.372	118.426
36.08	200.988	132.177	121.693
36.12	200.298	137.926	124.101
36.16	197.728	129.613	121.841
36.2	192.905	134.497	122.653
36.24	193.92	130.642	123.174
36.28	194.582	139.847	121.111
36.32	196.016	128.599	117.614
36.36	194.055	132.874	117.506
36.4	193.162	138.928	117.337
36.44	187.852	128.842	113.197
36.48	196.598	129.958	120.637
36.52	189.158	136.337	122.917
36.56	195.759	127.28	117.79
36.6	199.852	124.723	117.526
36.64	193.717	136.499	116.011
36.68	193.588	133.936	111.208
36.72	193.872	129.471	124.392
36.76	190.28	130.445	120.441
36.8	192.966	132.671	111.35
36.84	193.811	127.882	108.963
36.88	193.838	136.323	116.965
36.92	192.77	139.273	114.874
36.96	195.469	127.713	117.046
37	190.693	133.144	117.465
37.04	191.525	131.101	115.605
37.08	193.23	130.391	114.212
37.12	191.89	136.871	115.943
37.16	191.424	127.774	117.675
37.2	193.345	125.251	119.589
37.24	197.322	140.686	123.181
37.28	194.515	135.647	116.478
37.32	191.505	127.185	115.341
37.36	189.611	132.617	113.38
37.4	195.739	131.825	113.089
37.44	195.807	132.786	120.333
37.48	189.509	136.878	115.808
37.52	192.073	139.415	115.957
37.56	194.352	132.218	122.815
37.6	189.32	133.171	112.947
37.64	199.466	137.379	121.064
37.68	190.362	128.044	115.098
37.72	193.216	137.575	119.291
37.76	196.219	135.485	122.078
37.8	196.781	134.903	119.454
37.84	187.872	133.388	119.203
37.88	193.73	139.638	120.38
37.92	189.144	136.33	114.624
37.96	186.283	133.625	109.423
38	193.263	138.549	122.484
38.04	189.557	137.46	123.58
38.08	189.692	139.185	117.512
38.12	193.608	138.813	117.465
38.16	195.516	137.974	125.731
38.2	191.566	136.31	116.43
38.24	196.7	130.763	120.617
38.28	196.037	133.016	120.631
38.32	193.75	135.092	120.035
38.36	191.654	133.435	118.541
38.4	192.668	131.413	117.905
38.44	188.434	129.478	116.89
38.48	186.621	136.607	110.566
38.52	188.346	139.597	116.647
38.56	193.135	133.327	115.774
38.6	190.727	135.83	123.127
38.64	192.059	138.826	112.913
38.68	193.73	137.852	116.396
38.72	192.161	131.575	119.677
38.76	189.624	135.349	113.44
38.8	196.348	133.104	117.438
38.84	189.435	134.504	116.369
38.88	189.706	133.063	113.907
38.92	188.772	136.864	115.125
38.96	192.377	135.769	119.805
39	186.256	126.285	110.471
39.04	189.198	131.69	112.291
39.08	187.602	129.228	114.191
39.12	190.869	140.585	114.029
39.16	187.04	130.127	111.432
39.2	191.315	135.816	112.636
39.24	192.391	126.928	112.548
39.28	191.045	127.002	113.819
39.32	187.582	134.91	116.674
39.36	195.259	133.942	116.18
39.4	193.318	136.75	117.749
39.44	190.504	135.606	109.382
39.48	185.336	134.592	113.481
39.52	193.852	130.067	117.682
39.56	187.243	133.611	111.993
39.6	191.085	132.853	115.984
39.64	191.627	138.319	112.027
39.68	189.78	126.739	106.095
39.72	182.921	127.32	110.153
39.76	185.498	131.183	108.509
39.8	189.124	134.943	112.96
39.84	184.741	134.429	108.739
39.88	189.448	131.014	118.574
39.92	185.728	131.352	114.015
39.96	191.356	123.35	110.153
40	187.358	129.58	117.174
40.04	180.229	127.138	105.094
40.08	188.603	131.074	106.21
40.12	181.237	130.127	106.528
40.16	191.383	132.339	115.05
40.2	187.23	124.919	108.476
40.24	184.971	124.107	107.197
40.28	186.682	124.858	112.318
40.32	193.358	127.016	105.384
40.36	183.875	129.458	101.204
40.4	184.348	127.429	109.734
40.44	185.613	131.534	109.01
40.48	192.776	120.908	110.897
40.52	184.058	125.596	107.353
40.56	191.227	131.203	104.945
40.6	185.613	122.511	103.822
40.64	188.772	130.587	108.016
40.68	188.542	127.226	103.166
40.72	184.308	136.54	103.321
40.76	187.683	130.777	110.633
40.8	188.65	128.666	110.762
40.84	193.507	126.394	107.928
40.88	188.488	127.834	103.125
40.92	185.918	130.378	106.71
40.96	187.007	133.597	106.839
41	188.813	134.369	108.929
41.04	189.076	132.522	108.489
41.08	184.66	130.114	109.24
41.12	183.327	124.5	105.337
41.16	188.082	127.794	111.634
41.2	191.999	129.194	106.108
41.24	181.372	130.452	102.199
41.28	189.969	127.916	109.91
41.32	180.554	121.111	97.9034
41.36	184.287	133.083	101.799
41.4	190.01	128.7	112.642
41.44	184.409	121.956	102.374
41.48	184.984	132.326	106.156
41.52	189.814	128.477	100.061
41.56	187.555	132.272	106.94
41.6	183.422	127.665	109.064
41.64	189.543	129.41	108.55
41.68	182.705	117.073	107.644
41.72	186.486	127.212	111.1
41.76	184.666	125.589	104.85
41.8	183.841	126.346	107.042
41.84	190.781	127.449	103.7
41.88	183.327	127.131	106.365
41.92	187.068	123.1	109.511
41.96	185.404	127.706	106.189
42	189.956	127.78	117.364
42.04	190.423	128.734	94.5551
42.08	192.377	126.069	108.388
42.12	186.378	122.714	103.233
42.16	190.727	130.195	114.827
42.2	189.665	118.852	106.771
42.24	181.541	122.531	102.286
42.28	188.982	119.42	109.308
42.32	189.09	126.854	108.239
42.36	185.897	120.191	106.237
42.4	183.253	121.016	107.251
42.44	189.286	127.435	107.982
42.48	184.605	118.514	100.71
42.52	188.373	126.15	105.168
42.56	185.383	127.023	106.419
42.6	187.365	122.078	110.701
42.64	189.259	121.916	107.326
42.68	188.082	128.01	103.294
42.72	184.619	123.14	109.977
42.76	181.893	125.332	103.95
42.8	189.239	125.873	115.131
42.84	184.085	120.692	105.33
42.88	190.132	124.263	115.483
42.92	186.763	121.415	103.869
42.96	188.65	121.869	102.138
43	189.719	118.162	114.421
43.04	186.249	128.213	104.681
43.08	183.631	128.633	103.051
43.12	189.022	120.556	105.966
43.16	185.059	124.371	107.366
43.2	186.06	124.473	107.529
43.24	186.668	126.245	112.656
43.28	186.317	129.208	118.669
43.32	188.853	128.335	108.516
43.36	186.229	132.028	108.07
43.4	184.152	122.768	110.539
43.44	185.471	124.622	112.987
43.48	192.844	128.004	115.531
43.52	186.283	129.397	107.874
43.56	190.943	128.43	110.16
43.6	187.237	127.327	111.411
43.64	181.609	123.783	107.15
43.68	181.102	127.429	101.989
43.72	183.05	122.437	102.726
43.76	186.594	125.65	107.062
43.8	183.28	123.877	109.998
43.84	188.535	131.122	105.168
43.88	184.375	119.765	112.521
43.92	188.914	120.035	104.16
43.96	186.905	123.397	106.507
44	188.42	123.012	108.956
44.04	188.272	127.057	107.441
44.08	189.604	128.267	113.109
44.12	181.568	124.364	106.575
44.16	185.37	130.161	104.174
44.2	177.483	124.466	104.079
44.24	183.144	117.702	115.828
44.28	180.987	125.46	94.3319
44.32	178.152	128.362	103.024
44.36	176.461	124.344	109.45
44.4	181.704	130.053	112.189
44.44	189.482	122.883	108.503
44.48	184.355	121.835	108.963
44.52	183.861	120.015	105.702
44.56	182.813	130.844	115.145
44.6	185.14	126.292	116.633
44.64	182.867	132.278	110.194
44.68	180.851	131.115	110.958
44.72	178.186	125.697	104.755
44.76	175.934	118.175	108.266
44.8	186.121	122.342	117.249
44.84	181.217	130.276	110.525
44.88	179.444	130.587	103.504
44.92	177.808	123.37	103.301
44.96	182.001	124.872	108.422
45	186.932	127.307	110.194
45.04	183.631	122.058	112.534
45.08	186.635	126.887	106.034
45.12	177.402	122.423	102.841
45.16	184.917	129.837	103.971
45.2	180.581	122.985	113.779
45.24	177.889	128.484	111.797
45.28	176.144	119.413	100.183
45.32	185.316	123.269	108.286
45.36	177.929	124.75	108.564
45.4	176.691	124.622	100.873
45.44	176.597	125	105.675
45.48	175.224	128.078	105.817
45.52	176.685	124.804	97.9304
45.56	180.533	117.526	108.577
45.6	174.73	124.635	102.341
45.64	178.464	120.387	104.911
45.68	182.806	118.256	107.13
45.72	176.001	121.537	97.599
45.76	179.958	122.586	107.143
45.8	180.067	122.579	107.136
45.84	182.096	120.874	102.875
45.88	178.41	121.49	107.887
45.92	180.344	128.606	102.679
45.96	179.106	125.453	111.959
46	179.823	124.743	105.053
46.04	176.062	125.832	101.962
46.08	179.938	119.616	102.976
46.12	182.833	125.744	111.005
46.16	179.999	118.27	109.423
46.2	175.332	114.922	105.154
46.24	180.432	119.718	111.411
46.28	176.725	121.463	109.957
46.32	173.878	120.137	102.483
46.36	182.028	116.444	105.601
46.4	173.648	117.6	100.48
46.44	170.658	124.709	108.205
46.48	173.884	114.083	105.844
46.52	171.307	130.27	113.758
46.56	176.265	125.846	97.139
46.6	175.514	118.399	106.183
46.64	180.703	120.61	102.834
46.68	179.471	116.478	107.13
46.72	177.862	121.077	104.519
46.76	177.53	126.867	107.88
46.8	173.722	126.455	109.132
46.84	177.226	116.599	100.954
46.88	173.14	121.76	99.9867
46.92	175.447	114.868	104.58
46.96	170.813	115.436	98.3295
47	170.435	115.713	94.9745
47.04	171.328	122.579	99.4997
47.08	170.408	115.064	95.7253
47.12	173.147	116.187	98.3566
47.16	175.021	115.517	100.122
47.2	175.291	116.843	89.9623
47.24	174.669	119.88	108.706
47.28	182.238	119.501	107.123
47.32	178.382	119.068	104.992
47.36	174.243	126.313	109.254
47.4	172.065	123.255	106.433
47.44	174.385	118.967	101.11
47.48	176.076	128.389	105.222
47.52	174.811	115.747	102.828
47.56	177.239	119.575	104.972
47.6	174.446	118.601	104.241
47.64	180.053	123.384	106.237
47.68	172.951	120.962	84.2129
47.72	181.034	118.121	101.908
47.76	177.679	124.364	96.4153
47.8	177.435	112.128	109.686
47.84	178.24	114.881	100.528
47.88	176.245	124.155	100.555
47.92	177.334	118.649	102.645
47.96	175.339	120.205	103.044
48	173.763	121.956	106.298
48.04	173.019	114.996	93.6352
48.08	171.93	126.556	95.8065
48.12	172.579	130.351	103.511
48.16	176.543	122.883	110.843
48.2	169.346	125.501	104.769
48.24	174.033	119.19	95.4818
48.28	166.593	123.303	92.7153
48.32	169.021	121.496	96.7873
48.36	170.272	126.36	98.4242
48.4	165.639	115.835	96.8617
48.44	171.07	116.342	92.4515
48.48	170.178	108.117	88.1157
48.52	170.786	114.597	99.2021
48.56	170.617	120.475	99.6688
48.6	170.198	114.07	92.1404
48.64	177.192	120.164	86.9388
48.68	173.052	108.618	88.7042
48.72	169.921	111.709	86.5059
48.76	173.932	109.064	99.2968
48.8	168.331	115.673	90.9161
48.84	173.364	120.035	85.0787
48.88	171.99	115.72	89.1101
48.92	170.719	114.063	92.8168
48.96	172.288	114.874	89.2995
49	169.467	114.577	89.6715
49.04	168.899	126.069	84.3887
49.08	170.942	127.199	89.1168
49.12	173.891	119.352	93.3444
49.16	167.452	123.201	97.7816
49.2	171.997	119.508	88.9748
49.24	171.713	118.75	86.6479
49.28	175.007	113.495	86.4653
49.32	176.718	120.157	89.8541
49.36	169.812	114.32	92.4312
49.4	168.547	119.305	83.205
49.44	175.406	115.943	100.954
49.48	178.159	127.016	98.4716
49.52	170.57	118.703	92.7086
49.56	169.122	119.068	87.8925
49.6	167.12	118.649	85.6063
49.64	170.13	125.832	90.4358
49.68	173.249	124.784	86.4788
49.72	167.283	130.499	91.4437
49.76	165.997	119.237	86.7697
49.8	174.615	117.749	84.9975
49.84	170.34	110.295	84.8554
49.88	176.617	117.086	91.5248
49.92	172.173	114.57	82.2783
49.96	169.954	118.595	80.08
50	172.904	117.086	89.8

## Sheet: Fig. 1d
Time (s)	ΔOPL (nm)
	Blue	Light blue	Light red	Red
-4.96	-3.19116	-0.0773541	-1.9672	-1.47761
-4.92	-2.59511	-0.222998	-0.191146	0.220989
-4.88	-3.41661	-1.12825	-2.37561	-0.833741
-4.84	-2.64638	1.75697	1.00129	1.81332
-4.8	-0.545611	0.0203883	-0.151874	0.594502
-4.76	0.954277	1.55486	2.40037	0.653262
-4.72	-0.577863	2.8332	3.14503	0.701368
-4.68	-2.75366	0.576571	-0.47839	1.12074
-4.64	-4.22106	0.339868	-1.00142	1.7912
-4.6	-0.665965	-0.429533	-2.93555	-0.172247
-4.56	-1.15402	1.47606	0.26315	-0.25596
-4.52	-4.0895	0.174344	-0.934526	-1.65558
-4.48	2.16579	2.95976	1.08056	-0.663374
-4.44	-0.0404492	0.7406	-0.0645869	-0.0264618
-4.4	-0.668982	0.624731	1.04972	1.24466
-4.36	-0.239591	-0.187737	-0.582841	-0.496795
-4.32	-0.603255	0.947716	-0.928979	-0.882578
-4.28	-1.54363	0.181555	-0.557259	-0.878452
-4.24	1.71727	2.5341	0.203362	-0.13748
-4.2	0.114367	-0.00589186	0.914843	1.39137
-4.16	-1.79789	-0.268812	-0.768603	-0.921945
-4.12	-2.54796	1.22626	-1.07921	0.160532
-4.08	1.3539	0.844631	0.253423	-0.627991
-4.04	-2.94366	-0.148614	-2.46679	-1.02117
-4	-0.907943	0.917345	-0.885892	0.456934
-3.96	0.0839491	0.890018	-0.25832	0.328985
-3.92	-1.1482	-0.254945	-1.00562	-0.619455
-3.88	-1.43081	-1.03254	0.593873	0.934255
-3.84	1.34254	1.96287	0.659539	-1.64658
-3.8	0.872702	1.88725	-2.03585	-0.0744726
-3.76	-0.27866	0.0291579	-0.36403	-0.495023
-3.72	1.62832	0.481441	-0.179194	-1.69508
-3.68	-0.358869	-0.0694604	-0.0380602	-0.238549
-3.64	0.683578	1.34409	1.21929	1.2218
-3.6	1.20475	2.91329	1.36506	0.448594
-3.56	0.573391	0.680196	1.30006	0.310999
-3.52	2.18852	2.58462	3.86764	3.27754
-3.48	0.397086	1.9695	0.55822	0.425387
-3.44	1.04762	0.172207	0.138501	1.30824
-3.4	-0.84869	-0.252354	0.780508	1.51745
-3.36	3.56129	2.60979	2.47532	3.10769
-3.32	1.19034	2.68629	2.63069	1.95435
-3.28	0.505906	1.7703	1.00237	0.346084
-3.24	0.77902	0.136127	1.2452	-0.622573
-3.2	-1.5205	-0.92438	-1.01468	-1.37994
-3.16	0.604675	0.862556	0.760418	1.75575
-3.12	0.216113	-0.190308	-1.76759	-1.71023
-3.08	0.77212	-1.49601	-1.04417	-0.042722
-3.04	-1.10221	-0.0282516	-0.705359	-0.213109
-3	1.25548	-1.72417	0.690748	-0.877031
-2.96	0.786866	-1.03599	-1.97532	-2.79871
-2.92	0.443751	-1.43135	-1.11499	-0.845172
-2.88	0.428938	-0.687907	-0.428498	-1.79045
-2.84	0.270658	-0.77699	0.112994	-0.0432401
-2.8	1.89415	-0.622803	-1.70611	-2.34748
-2.76	-0.649197	-2.16931	-1.26962	-1.54783
-2.72	-2.81224	-2.14651	-1.47985	-1.76576
-2.68	-1.84612	-3.37196	1.1041	-0.138576
-2.64	0.204965	0.593948	0.358605	-1.44204
-2.6	-1.64361	-1.88901	-1.42255	-0.461913
-2.56	-1.92296	-1.27638	0.373425	0.185836
-2.52	1.36181	-1.07562	0.109923	1.42195
-2.48	-2.86459	-1.60884	-0.128876	-0.32335
-2.44	1.20516	0.461399	3.04959	2.16911
-2.4	-0.8031	-0.387663	1.83767	-0.126184
-2.36	1.4283	-0.183185	3.17019	1.40362
-2.32	-0.256081	0.572302	1.75914	0.756428
-2.28	-0.274892	0.0730724	0.582442	0.599474
-2.24	-2.6271	-1.35999	0.585398	-0.677017
-2.2	1.34267	0.00906861	0.266613	0.342932
-2.16	0.601138	0.102936	-0.678505	2.26103
-2.12	-1.89496	-1.22782	-1.26387	-1.08807
-2.08	-0.262081	0.119582	0.148925	0.395658
-2.04	0.544232	0.188718	0.18447	-0.148735
-2	2.07786	-0.633389	-0.694942	-1.80682
-1.96	1.98134	2.54215	0.827856	0.424074
-1.92	0.0504188	-1.08922	-1.40828	-1.25907
-1.88	0.901044	-1.02584	-1.41106	0.621924
-1.84	-0.43232	-1.3652	-0.0449602	-2.27226
-1.8	-3.3165	-3.26766	-1.60383	-3.13752
-1.76	-1.82197	-1.78071	-1.71179	-3.36601
-1.72	0.467013	-1.5136	-1.61398	-2.01238
-1.68	-0.951166	-0.598148	-0.641783	-1.34369
-1.64	0.0551192	-1.35748	-2.50271	-0.928168
-1.6	-1.50514	0.18838	-0.674197	-0.393859
-1.56	-0.213691	-0.554878	-1.31785	-0.857348
-1.52	0.791804	1.40544	1.18344	-0.297911
-1.48	-0.575793	-0.0349473	0.0306744	-1.43554
-1.44	0.728289	-0.296673	-0.305899	0.31936
-1.4	3.15944	0.849096	2.52192	2.14672
-1.36	1.60769	3.38766	2.13637	2.45469
-1.32	0.183307	-0.764342	0.241241	-0.308977
-1.28	0.345367	1.92154	2.06643	0.815613
-1.24	-0.714355	1.30141	1.89131	2.05297
-1.2	-0.159802	0.580534	2.36303	1.79526
-1.16	1.27577	0.697039	2.52003	1.09998
-1.12	2.20814	3.91411	2.68987	3.43223
-1.08	1.8121	0.278538	0.650225	1.28829
-1.04	1.17195	1.82414	-0.270557	-0.496342
-1	-2.8031	-1.5995	0.491269	0.309842
-0.96	-0.20439	-0.25989	0.348303	-0.78389
-0.92	0.126346	-0.747905	0.581468	-1.98418
-0.88	1.87933	0.288867	-0.746484	-0.0816425
-0.84	0.383084	-0.109287	-0.196091	0.382732
-0.8	0.0676814	-0.778276	-0.352246	-0.708673
-0.76	0.798094	0.220915	2.50582	0.934526
-0.72	2.2007	-1.06501	-1.34389	-1.83158
-0.68	0.923771	-0.360783	0.296612	-0.845646
-0.64	0.878519	-2.91322	-4.53613	-2.65423
-0.6	-1.18791	-1.72687	-1.95103	-2.36797
-0.56	2.3725	-1.00183	-3.24507	-2.02361
-0.52	-1.63948	-2.13617	-1.91356	-0.0121212
-0.48	0.4661	-1.19116	-0.728086	0.750408
-0.44	1.40267	1.10877	1.92912	1.32258
-0.4	1.76489	1.71754	2.00934	2.59842
-0.36	1.48079	1.82901	2.1804	1.96084
-0.32	2.67959	1.75927	1.59267	1.81386
-0.28	0.592764	1.02476	0.465599	1.20022
-0.24	0.483869	0.40757	1.62034	1.04025
-0.2	0.352652	-0.601429	-2.09761	0.559715
-0.16	2.50028	-0.944604	0.374115	-0.0276888
-0.12	2.00122	2.52625	0.156602	-0.235701
-0.08	1.85918	-0.170577	0.433382	2.82718
-0.04	2.04012	1.50778	1.22011	2.00339
0	0.868103	1.34822	2.44143	2.78944
0.04	5.3857	12.5981	15.6257	20.0427
0.08	12.6461	18.4423	26.081	30.0251
0.12	13.93	22.5197	29.0808	32.5258
0.16	14.051	23.8292	33.19	34.348
0.2	20.6135	27.2816	34.5043	38.048
0.24	17.2687	28.2401	38.3693	40.2544
0.28	18.9016	32.2099	41.0823	43.4931
0.32	16.7533	33.3868	42.7409	44.8344
0.36	20.4106	31.6722	42.9952	45.1259
0.4	20.9633	34.1072	43.7156	46.3394
0.44	18.0371	32.6509	43.2753	43.9307
0.48	18.9631	33.1981	42.3675	44.6409
0.52	17.8951	34.1377	46.2893	44.7877
0.56	19.0084	34.7775	45.8368	46.5545
0.6	19.3182	34.5773	47.793	47.9533
0.64	20.8131	35.3606	48.4437	48.8435
0.68	18.0033	35.7895	45.2504	46.6756
0.72	18.7372	37.5244	48.0419	48.8955
0.76	20.3423	37.866	48.7528	46.5788
0.8	19.8161	38.4876	48.8638	47.5529
0.84	17.199	36.1757	47.0442	45.2754
0.88	17.8362	36.8007	48.4457	45.7557
0.92	15.7502	35.6041	47.6293	46.0715
0.96	16.5179	37.2201	46.4557	44.8269
1	19.9358	37.2843	50.0563	47.5015
1.04	16.4225	36.7919	48.5614	45.5764
1.08	16.0519	35.8469	46.9732	43.9645
1.12	16.6965	34.0254	48.2915	42.333
1.16	14.5063	33.9172	44.8006	39.7309
1.2	14.5137	33.9374	43.4978	37.1727
1.24	17.3262	36.6979	44.5848	40.0204
1.28	13.8752	30.4384	41.9509	36.0052
1.32	12.2247	33.6358	41.1398	34.2283
1.36	14.6327	35.5027	42.8559	35.8456
1.4	14.8979	35.5608	42.3635	35.1252
1.44	14.3547	34.927	41.8947	34.2195
1.48	14.929	31.7581	39.8939	32.799
1.52	14.8005	33.0967	40.1029	29.6815
1.56	15.3869	30.4032	37.0915	28.7514
1.6	12.8754	32.6245	38.1751	31.3001
1.64	14.9946	31.5335	38.8867	29.6855
1.68	13.0297	32.7923	37.2606	27.6455
1.72	16.4672	33.1643	38.7663	30.644
1.76	15.1671	31.8473	38.0345	28.5519
1.8	13.9888	29.4454	35.3694	27.1335
1.84	15.0974	32.1348	37.0611	28.5586
1.88	15.0217	32.1017	36.2947	25.573
1.92	14.6659	32.0063	36.0654	27.3702
1.96	15.4052	32.8281	36.6072	26.731
2	16.6011	32.1105	33.7007	26.0979
2.04	15.878	31.1953	35.6501	25.3802
2.08	14.7836	30.6467	32.4392	22.3573
2.12	17.5413	30.2422	34.5996	20.9646
2.16	13.0702	29.1951	32.2133	22.3215
2.2	12.3512	26.5605	29.0085	18.2691
2.24	17.3458	29.233	29.4907	19.7789
2.28	18.6858	27.7997	29.645	19.6591
2.32	12.912	28.813	28.1697	16.3819
2.36	14.7477	26.8987	27.6692	16.0904
2.4	14.7017	28.7825	27.4906	14.7031
2.44	15.926	26.5233	26.7141	15.6562
2.48	14.0828	23.0608	23.9773	11.6626
2.52	15.8895	26.2724	26.3082	13.6655
2.56	13.6635	28.4173	24.2472	14.0781
2.6	16.8926	26.434	25.18	13.2427
2.64	14.9236	26.8439	24.8702	12.4919
2.68	17.8518	26.3441	23.0811	11.1005
2.72	16.593	23.3469	23.3151	10.8347
2.76	17.0651	26.9366	22.843	10.6778
2.8	17.4162	25.065	21.9792	11.0025
2.84	18.1961	27.6746	24.695	10.274
2.88	22.101	27.5082	22.1591	10.2665
2.92	21.4266	29.3967	24.6679	11.2351
2.96	20.3525	28.2211	22.3742	11.43
3	20.504	29.1248	25.2239	9.41696
3.04	23.8055	28.2008	22.4656	9.98311
3.08	20.8043	26.5402	22.1443	7.82943
3.12	22.2538	26.2332	22.2234	8.40776
3.16	26.0038	30.4796	21.2656	8.53289
3.2	27.2775	29.2499	21.5855	6.97377
3.24	23.1846	28.0108	19.2925	5.97438
3.28	23.9699	26.8771	19.0544	3.93156
3.32	25.1265	25.3599	19.4833	6.62136
3.36	22.009	27.2654	17.0475	4.80358
3.4	24.3642	25.9511	20.851	5.37664
3.44	26.5517	28.0852	19.1593	5.24352
3.48	24.8053	26.5565	16.8561	4.0897
3.52	24.3656	25.4661	16.8399	2.47248
3.56	22.9282	27.0638	15.7028	2.42161
3.6	26.9312	25.4289	16.3184	0.937705
3.64	26.5051	26.409	18.4497	1.64793
3.68	26.0789	26.9752	16.7425	-0.322938
3.72	29.5685	29.0287	16.2494	0.946837
3.76	28.8698	25.1617	16.3508	0.0499298
3.8	30.8787	26.501	14.6118	-1.54194
3.84	30.4918	29.1857	14.9723	1.21314
3.88	31.7628	26.6356	13.5721	-0.42423
3.92	35.0637	29.4075	18.5552	2.32076
3.96	32.0861	30.4979	14.561	-2.57225
4	33.5194	27.3066	15.3829	1.55709
4.04	36.4692	28.8644	13.9969	1.91383
4.08	37.0259	29.0788	13.284	0.42241
4.12	36.9637	29.3237	14.5685	-0.57908
4.16	38.1934	28.9841	14.1951	-0.7707
4.2	39.8797	31.5497	17.3553	0.360215
4.24	37.7084	30.1299	15.1448	-3.15923
4.28	39.4887	28.3943	11.4678	-3.79824
4.32	41.7608	30.6406	13.9787	-3.4994
4.36	43.0818	29.047	12.8409	-2.9281
4.4	37.1883	27.1314	11.2527	-9.02261
4.44	40.6305	30.32	11.0789	-5.79067
4.48	40.5148	31.6289	12.061	-3.8765
4.52	40.3728	32.4433	15.7231	-4.32097
4.56	42.8687	29.7464	13.1643	-5.89646
4.6	40.3491	30.8436	9.77343	-5.48689
4.64	43.1582	29.6477	11.6958	-5.08247
4.68	42.6996	31.7932	11.662	-4.24724
4.72	45.3471	30.3748	12.1652	-4.20347
4.76	45.5209	31.3015	11.528	-5.34112
4.8	47.2566	32.5163	11.9217	-5.92669
4.84	49.344	31.4943	11.5267	-8.89815
4.88	48.1596	33.1264	10.9057	-7.78952
4.92	49.8939	33.1866	12.1388	-6.52301
4.96	48.7122	30.0799	9.83363	-10.0284
5	48.4106	32.2904	13.5647	-5.18068
5.04	49.8635	33.6087	12.753	-8.45916
5.08	51.1047	33.188	15.3267	-4.35452
5.12	53.6764	34.6937	12.1415	-7.60283
5.16	53.3017	34.7627	11.1093	-9.0145
5.2	53.1129	31.3536	11.9413	-8.76896
5.24	60.3126	35.8212	15.6724	-3.68419
5.28	53.9172	36.7466	11.7756	-6.23601
5.32	54.8331	33.9875	11.8527	-8.1629
5.36	58.1414	32.8058	10.3822	-7.50137
5.4	58.0399	34.1126	9.97364	-7.58051
5.44	59.6484	35.5405	12.5244	-8.55927
5.48	57.9743	33.8671	13.1988	-7.79561
5.52	58.3416	35.5547	9.84174	-10.2692
5.56	62.237	36.4023	10.6304	-11.3528
5.6	62.5746	32.2721	10.6162	-9.75449
5.64	59.0917	33.7061	10.1164	-10.2395
5.68	65.1706	37.2106	10.6358	-10.2726
5.72	65.3789	35.0265	9.72134	-9.73758
5.76	61.3489	35.224	10.7664	-12.7659
5.8	64.9034	37.5075	12.1706	-7.39112
5.84	67.4954	36.3529	11.4252	-9.73622
5.88	64.4915	38.721	8.91371	-11.6565
5.92	64.7316	34.6477	10.0136	-9.57389
5.96	61.7074	35.0285	9.65979	-10.0129
6	65.5967	36.7168	9.42846	-12.2558
6.04	70.3059	38.556	11.1891	-9.26409
6.08	71.3543	39.1539	10.6507	-11.7945
6.12	66.0533	36.6383	7.20104	-15.5155
6.16	71.8278	41.194	12.337	-10.2314
6.2	68.2158	37.9837	10.1096	-11.0857
6.24	65.6847	36.129	10.2584	-10.7887
6.28	67.4467	36.8555	10.0947	-13.1622
6.32	72.6869	39.4103	12.3059	-8.84539
6.36	68.9734	37.3452	10.9436	-9.50083
6.4	73.8029	41.5125	11.8223	-11.0782
6.44	73.0589	42.5075	13.7081	-9.47378
6.48	72.9304	39.7904	11.5355	-14.4474
6.52	73.6338	40.3295	12.0597	-12.8098
6.56	79.965	44.6308	12.7801	-10.2036
6.6	77.5029	42.4615	12.8315	-9.34661
6.64	79.1466	43.0798	10.6555	-12.567
6.68	76.1095	44.6058	9.30468	-11.76
6.72	78.6595	39.5976	9.94118	-16.0079
6.76	77.3541	41.9874	12.797	-12.5778
6.8	80.7023	42.6002	7.43914	-13.4524
6.84	76.0486	40.1049	10.8043	-13.5167
6.88	81.4802	41.2968	9.20051	-13.236
6.92	81.8048	39.7045	11.037	-13.9489
6.96	80.1138	41.2981	8.89748	-14.0984
7	85.8092	44.1005	12.5224	-13.1061
7.04	83.4079	42.588	10.4809	-16.5652
7.08	81.541	44.4015	10.1833	-12.3059
7.12	80.3506	43.2482	12.5447	-15.2801
7.16	83.4823	45.2301	11.4908	-13.7264
7.2	82.86	43.2198	11.2338	-13.8346
7.24	84.3211	40.297	10.1529	-14.283
7.28	87.4326	44.5922	10.2456	-14.4474
7.32	86.3233	44.0897	9.32294	-15.857
7.36	83.3741	45.8341	12.6509	-15.7596
7.4	90.6996	45.5696	13.2799	-15.0339
7.44	89.8338	43.8516	11.4185	-15.6507
7.48	92.208	42.0868	10.1184	-13.4159
7.52	90.7943	45.2693	12.636	-14.3764
7.56	93.2497	46.0452	12.2958	-13.7338
7.6	87.649	44.2594	12.1598	-15.621
7.64	92.0118	47.3364	14.9885	-11.9501
7.68	93.1415	48.0561	12.8152	-10.0967
7.72	94.6701	45.7272	14.8161	-14.0794
7.76	90.9161	43.6852	13.6019	-13.7297
7.8	95.2857	43.9578	12.5839	-12.358
7.84	96.5708	47.0699	13.5586	-12.3451
7.88	93.5879	46.008	13.2975	-13.8021
7.92	95.3939	47.2613	12.9302	-14.44
7.96	93.1279	42.3236	12.1936	-13.7494
8	95.3939	43.5925	10.7671	-15.2922
8.04	95.103	45.6251	11.7986	-13.3482
8.08	96.5979	42.0753	10.9118	-14.5178
8.12	100.278	45.828	12.2227	-14.6578
8.16	99.7432	45.3133	11.407	-12.5068
8.2	103.558	47.7693	14.5705	-11.3745
8.24	100.839	44.0579	12.2944	-18.3002
8.28	104.289	50.5467	12.5785	-13.3496
8.32	101.123	47.1105	11.0769	-16.802
8.36	102.442	47.5062	15.6595	-12.4662
8.4	104.39	46.8968	12.9336	-15.4762
8.44	106.555	49.0613	12.1233	-16.7783
8.48	102.638	43.6114	10.8712	-14.5793
8.52	100.251	49.7627	14.9155	-16.9745
8.56	102.165	42.7693	12.8849	-12.9688
8.6	104.147	44.4948	15.1089	-12.9289
8.64	111.046	49.0369	15.667	-8.62083
8.68	107.738	46.679	10.949	-13.8975
8.72	106.162	45.8591	16.4137	-13.1162
8.76	107.968	43.0581	11.8568	-14.7768
8.8	108.665	48.7643	15.4559	-14.4569
8.84	107.461	48.3118	14.0612	-13.6689
8.88	111.492	48.9916	17.1246	-10.9355
8.92	115.01	49.4556	12.9282	-13.2806
8.96	106.453	47.5684	14.0734	-12.4581
9	108.077	44.532	11.4847	-17.818
9.04	113.535	51.5078	16.5307	-13.4747
9.08	115.104	44.9413	14.3202	-12.981
9.12	115.991	44.7133	13.19	-15.6805
9.16	113.589	46.2826	14.8167	-15.1908
9.2	111.804	47.9912	14.601	-15.2118
9.24	112.778	47.0057	10.6643	-15.3896
9.28	114.868	44.8459	13.3976	-16.7621
9.32	117.249	49.0254	15.4911	-13.75
9.36	114.191	44.2696	14.8248	-17.2099
9.4	120.272	44.7322	17.6671	-13.9929
9.44	120.658	49.7045	13.7297	-14.536
9.48	117.492	54.2818	15.6041	-8.57415
9.52	124.101	47.0733	18.8393	-11.8683
9.56	120.874	47.0185	18.0763	-13.0046
9.6	119.014	46.5274	15.3896	-10.4052
9.64	118.25	43.905	15.8246	-15.874
9.68	124.249	50.1645	13.5518	-12.7361
9.72	121.733	46.7994	14.835	-13.7947
9.76	120.184	45.8673	15.067	-14.1951
9.8	121.855	48.0122	12.4439	-13.1906
9.84	118.52	46.5389	14.1045	-14.6693
9.88	128.721	47.2133	18.2799	-12.7151
9.92	123.654	47.0997	14.601	-11.7519
9.96	126.455	50.0373	12.914	-15.4174
10	126.042	49.9886	15.8327	-14.5428
10.04	126.11	47.425	16.4875	-15.5445
10.08	133.841	51.0059	18.6878	-8.02018
10.12	127.341	51.844	16.4374	-12.2193
10.16	128.098	47.6875	16.8101	-12.59
10.2	126.847	50.8105	16.4097	-11.0539
10.24	129.323	47.0334	14.6287	-14.0585
10.28	130.831	50.4208	15.6724	-12.2761
10.32	129.681	50.2808	19.5928	-10.8002
10.36	128.376	53.7359	18.514	-11.1655
10.4	135.018	47.8586	16.2426	-9.57321
10.44	131.304	52.4271	17.0347	-12.565
10.48	124.885	42.4845	13.8116	-13.0067
10.52	126.827	45.3214	14.2127	-14.601
10.56	131.25	50.04	13.9428	-11.4022
10.6	128.775	48.7231	16.7479	-9.98108
10.64	125.535	49.8398	11.7323	-12.3566
10.68	131.365	45.962	11.181	-14.9135
10.72	131.67	46.407	11.9136	-11.5659
10.76	131.223	49.3291	12.8254	-12.1334
10.8	127.314	51.4652	11.829	-12.7625
10.84	130.682	48.7251	15.3572	-14.885
10.88	135.241	46.8541	14.2059	-10.9294
10.92	130.899	47.6313	14.9662	-14.9892
10.96	130.351	51.2089	15.7914	-12.6678
11	138.035	53.6906	18.0763	-11.9102
11.04	137.798	48.3585	13.3388	-11.8182
11.08	133.469	48.4214	16.8277	-12.0049
11.12	131.737	40.8064	12.5447	-12.1639
11.16	131.616	50.801	15.0339	-10.7454
11.2	137.913	56.7777	18.4328	-10.9051
11.24	132.738	52.0199	11.9001	-13.1852
11.28	133.753	52.1308	17.8897	-14.5265
11.32	132.968	49.9264	13.1913	-14.5671
11.36	135.288	46.6417	14.8039	-12.4588
11.4	135.762	48.9422	11.4604	-12.2471
11.44	134.308	51.2968	17.2187	-8.58701
11.48	133.597	51.4963	16.7959	-11.6809
11.52	138.116	52.1078	16.6971	-10.2929
11.56	139.225	50.7645	13.5255	-9.1349
11.6	140.551	54.5314	13.9475	-9.94726
11.64	143.027	53.8901	21.4821	-3.75075
11.68	136.844	52.791	17.3823	-10.3423
11.72	139.218	56.7054	17.7104	-8.76896
11.76	139.178	55.4662	19.4758	-9.19239
11.8	135.694	54.4414	18.9848	-13.6743
11.84	143.656	53.3984	17.8484	-12.4858
11.88	141.288	54.4901	21.8108	-12.5514
11.92	143.054	55.0948	20.8408	-13.5505
11.96	143.223	51.426	17.3884	-12.5724
12	139.218	56.0066	18.2745	-9.52721
12.04	140.639	53.6615	18.4389	-12.3451
12.08	143.534	51.1074	13.4923	-14.8147
12.12	144.833	54.3	19.624	-8.90018
12.16	144.948	56.9915	17.1605	-7.38976
12.2	141.288	54.8865	21.0992	-7.013
12.24	143.453	58.3274	19.9642	-9.88571
12.28	139.868	53.7028	16.5125	-9.77816
12.32	144.352	55.2409	24.2648	-4.62778
12.36	150.048	58.092	18.7845	-5.05385
12.4	150.744	53.715	19.5489	-5.66492
12.44	146.632	51.9022	21.8162	-6.55724
12.48	142.993	56.3279	21.0437	-6.55643
12.52	148.201	62.4805	21.3475	-8.44158
12.56	147.471	54.1269	15.926	-6.61785
12.6	144.603	54.2466	18.5052	-11.8094
12.64	146.26	51.2332	17.707	-4.24927
12.68	146.07	57.1213	17.5034	-9.32091
12.72	144.914	46.0242	15.0474	-10.0251
12.76	145.428	54.762	14.8242	-15.0866
12.8	145.049	50.6549	21.4469	-8.48419
12.84	144.893	53.903	18.9097	-11.9467
12.88	145.008	55.5156	15.6474	-8.55116
12.92	147.477	49.4198	15.8848	-11.7188
12.96	146.896	54.2317	19.9053	-5.55785
13	151.962	53.6358	17.4899	-8.37056
13.04	148.377	56.8258	17.6441	-10.1522
13.08	151.488	58.9713	15.6521	-10.8726
13.12	143.798	47.4433	18.5552	-10.2659
13.16	147.099	48.395	13.8711	-7.70903
13.2	155.27	61.0026	15.1698	-6.51584
13.24	150.291	50.2186	17.2146	-10.9774
13.28	155.662	54.7965	16.6552	-9.14707
13.32	150.339	56.9414	20.8408	-7.93021
13.36	147.105	48.3497	14.5759	-10.3626
13.4	150.859	55.5494	14.4576	-6.05338
13.44	150.203	55.2477	15.6074	-5.91113
13.48	154.607	55.2829	18.8231	-9.82483
13.52	153.349	56.2068	15.9091	-3.87393
13.56	151.637	58.1765	19.026	-6.49487
13.6	152.009	55.5656	18.8542	-3.59092
13.64	154.336	48.7129	15.274	-5.10743
13.68	148.634	54.3055	17.1585	-5.92967
13.72	153.2	48.8502	16.7458	-9.46972
13.76	147.362	45.2091	11.9373	-13.0675
13.8	151.468	52.0787	21.8588	-3.50914
13.84	151.651	56.4612	17.0441	-7.60486
13.88	145.441	50.3518	19.5225	-6.39984
13.92	150.575	48.7535	15.2733	-6.19279
13.96	147.822	52.4994	16.3292	-9.64559
14	147.761	47.5772	12.6231	-10.575
14.04	153.01	51.3421	17.1754	-2.60972
14.08	150.46	50.3694	18.1115	-6.84052
14.12	146.929	53.3213	15.2801	-2.19677
14.16	147.646	51.0364	16.4408	-4.5617
14.2	153.186	53.8563	13.796	-3.69157
14.24	142.14	48.786	17.2958	-7.83078
14.28	152.307	50.8808	13.7541	-7.54195
14.32	150.082	51.4578	15.2009	-6.99745
14.36	145.976	49.9805	9.90194	-9.0632
14.4	149.879	46.4348	11.9948	-8.05264
14.44	150.535	52.402	14.7714	-9.34864
14.48	151.042	50.8896	14.9202	-10.7292
14.52	146.321	44.8635	12.1645	-9.48528
14.56	151.049	49.6606	16.5862	-5.24075
14.6	145.57	47.3161	12.8687	-11.2926
14.64	146.584	44.9649	15.0318	-9.04223
14.68	149.344	48.6169	19.9696	-5.91391
14.72	150.291	44.1174	13.6587	-6.97377
14.76	153.355	49.1194	16.432	-6.54216
14.8	150.42	47.2275	13.0242	-12.7523
14.84	149.811	54.8067	17.8044	-5.43237
14.88	153.24	52.191	13.7805	-6.18034
14.92	152.963	53.1617	9.18022	-10.625
14.96	155.601	49.643	12.174	-8.37123
15	153.653	44.806	14.5759	-5.27179
15.04	148.1	54.8655	10.4106	-8.07496
15.08	151.069	46.9414	9.71323	-10.6913
15.12	148.303	49.206	12.6786	-8.42534
15.16	149.033	51.47	14.1681	-4.87339
15.2	151.996	45.8794	11.3332	-8.46255
15.24	148.783	47.0334	16.9467	-8.63638
15.28	150.251	45.5656	9.54074	-7.74014
15.32	153.781	49.7397	16.1817	-6.38604
15.36	152.408	48.7488	12.7178	-9.58065
15.4	150.183	51.8731	13.3611	-5.87508
15.44	148.938	54.8466	15.1306	-4.66675
15.48	152.652	44.3602	10.9842	-3.65896
15.52	148.276	52.1152	17.6475	-5.79642
15.56	146.909	51.8312	17.9641	-7.87745
15.6	151.401	53.2361	15.9551	-3.75244
15.64	154.546	48.1217	15.0684	-9.02126
15.68	155.547	52.3364	14.9608	-12.5785
15.72	156.237	52.214	16.3082	-6.49366
15.76	154.573	48.416	13.2157	-8.51057
15.8	162.697	69.4333	17.4777	-5.77551
15.84	146.855	55.8808	17.2045	-10.3605
15.88	163.61	59.9765	18.4869	-4.25894
15.92	161.418	60.7753	15.3328	-5.95672
15.96	155.858	60.3045	14.7092	-4.92317
16	155.723	60.6941	19.1681	-3.12535
16.04	153.951	51.1311	16.3637	-5.86297
16.08	159.524	66.1514	19.9459	-4.15829
16.12	154.627	53.067	13.4281	-5.95652
16.16	154.965	60.4628	15.8401	-5.11277
16.2	157.427	60.36	23.3293	-5.96741
16.24	157.779	62.9479	19.674	-7.36135
16.28	157.258	64.0552	19.6666	-4.42364
16.32	153.863	56.6222	18.0452	-7.79087
16.36	162.365	65.5129	19.4467	-3.44894
16.4	156.649	58.23	16.4902	-2.03836
16.44	157.015	55.7056	16.9873	-7.11785
16.48	160.268	67.2709	23.0892	-10.7549
16.52	155.202	55.2017	19.8851	-4.19854
16.56	158.685	53.5959	14.5692	-9.92291
16.6	160.289	53.4484	16.1702	-4.16674
16.64	159.132	49.1627	12.7949	-14.6503
16.68	164.462	62.4778	17.7381	-6.25056
16.72	158.313	57.0185	13.1873	-11.39
16.76	158.165	58.8766	13.9124	-10.9747
16.8	158.841	59.4563	27.0996	-1.89936
16.84	163.468	57.2228	24.7762	-3.21429
16.88	160.715	63.1414	16.3772	-8.71552
16.92	161.208	43.7995	17.2241	-3.85905
16.96	169.346	63.136	23.7413	-5.27206
17	158.8	57.2674	20.343	-7.75705
17.04	159.024	53.3172	13.6898	-9.26612
17.08	160.776	57.3067	18.3794	-7.58051
17.12	164.692	59.6646	14.12	-8.26639
17.16	160.843	61.3462	14.952	-10.1509
17.2	160.769	60.0441	22.9451	-6.35587
17.24	167.533	63.9815	13.8271	-9.62056
17.28	162.013	58.37	9.35135	-9.80725
17.32	161.973	65.987	20.023	-6.19056
17.36	168.446	56.7831	18.1622	-4.15051
17.4	163.15	60.0319	19.0463	-7.24028
17.44	167.891	57.5894	16.3035	-8.90018
17.48	161.635	65.0543	12.5508	-6.69834
17.52	160.41	60.7855	24.1897	-6.97039
17.56	161.81	67.6611	14.8208	-5.96707
17.6	162.203	61.5701	18.7027	-8.23054
17.64	170.705	68.3105	14.4481	-5.82936
17.68	158.212	62.1159	14.0247	-11.9792
17.72	157.779	57.793	14.3676	-7.48581
17.76	158.489	65.755	18.4741	-3.66972
17.8	163.055	62.4602	20.9139	-4.62488
17.84	160.938	64.9481	15.0345	-9.49204
17.88	163.833	58.1765	17.3823	-9.57456
17.92	154.072	56.8839	15.09	-11.016
17.96	157.049	56.2495	13.7751	-10.3788
18	155.743	58.4153	11.9271	-9.48054
18.04	159.977	66.1446	22.5055	-9.96553
18.08	162.615	62.8857	18.1521	-4.75759
18.12	157.583	62.8059	18.4233	-5.71653
18.16	153.315	61.7919	17.9296	-9.05643
18.2	157.272	64.829	20.1245	-6.77085
18.24	160.593	52.4737	16.5105	-7.30927
18.28	166.897	67.722	18.5316	-0.784566
18.32	153.538	59.9054	17.7571	-10.8658
18.36	161.702	55.4371	14.2837	-9.2066
18.4	152.557	60.4926	14.5367	-10.7042
18.44	155.324	62.2675	13.2657	-12.5798
18.48	156.176	56.2312	13.6614	-11.112
18.52	155.358	59.5828	16.2818	-6.53877
18.56	155.96	61.2786	13.934	-8.15478
18.6	157.522	59.5212	15.4181	-6.62474
18.64	158.442	61.493	18.8671	-5.49778
18.68	158.239	65.1469	15.7393	-6.32503
18.72	162.548	60.5717	22.0448	-5.04635
18.76	155.087	68.9463	16.1919	-4.41607
18.8	163.501	70.7253	28.2691	-8.69117
18.84	161.601	73.7285	23.1474	-7.73338
18.88	162.264	59.4516	19.7674	-10.765
18.92	158.868	62.7849	20.9159	-7.12191
18.96	158.124	63.3423	10.4228	-13.0743
19	161.533	75.0949	17.7375	-12.0665
19.04	152.963	62.3858	14.6185	-7.01639
19.08	160.255	68.7907	14.881	-4.75508
19.12	154.83	61.6127	19.8932	-5.94522
19.16	160.796	69.2778	11.7458	-12.776
19.2	159.484	60.6603	18.3327	-5.3027
19.24	159.382	69.271	13.2738	-13.7243
19.28	161.716	66.5194	8.45511	-8.25218
19.32	164.895	69.731	25.6758	-7.10838
19.36	157.035	68.0535	23.0933	-12.103
19.4	161.587	64.6335	23.9056	-7.98027
19.44	161.729	60.1902	20.3964	-10.6568
19.48	156.345	64.3975	23.5701	-9.92021
19.52	164.171	68.5134	23.2272	-9.41764
19.56	159.659	73.1265	28.3456	-8.00665
19.6	160.289	57.6665	18.1433	-9.05643
19.64	156.271	69.5889	29.346	-7.25516
19.68	160.978	69.8257	22.3012	-14.3602
19.72	161.371	65.2423	26.5531	-9.50625
19.76	161.614	64.9021	20.4411	-8.04385
19.8	160.025	64.8446	25.1692	-10.7441
19.84	162.582	65.7199	15.2571	-8.88124
19.88	157.914	60.132	23.9597	-10.2381
19.92	147.836	71.8549	26.641	-6.81346
19.96	155.817	59.3494	21.7256	-13.583
20	155.973	73.5256	19.4637	-8.48013
20.04	159.72	65.3614	18.2502	-10.4316
20.08	152.429	66.196	21.6755	-17.6759
20.12	152.097	65.6799	28.1433	-13.2874
20.16	152.72	59.6214	20.7847	-17.8234
20.2	157.881	71.3949	22.4378	-11.0681
20.24	154.769	64.8561	21.0654	-14.5069
20.28	161.905	65.5535	20.1516	-8.18657
20.32	158.198	64.6065	22.8491	-8.1257
20.36	160.606	73.0927	30.7441	-12.4236
20.4	158.347	62.1667	27.6692	-8.56671
20.44	160.782	71.1379	23.7609	-5.365
20.48	159.01	74.6079	30.9092	-7.50069
20.52	154.343	68.3308	25.4039	-9.67873
20.56	162.426	61.288	28.2482	-11.8818
20.6	156.846	64.8351	28.1115	-7.89166
20.64	161.52	68.324	28.1535	-15.046
20.68	166.41	70.935	29.9277	-12.314
20.72	157.874	63.6724	25.272	-11.6823
20.76	156.135	60.8112	27.4575	-9.65167
20.8	164.489	63.1637	25.0785	-11.4624
20.84	162.433	75.3925	32.9742	-10.6453
20.88	159.687	78.7881	28.1048	-13.121
20.92	164.232	73.0386	26.1919	-6.36609
20.96	166.363	74.0464	29.3636	-11.5794
21	160.593	74.8311	31.3475	-7.059
21.04	160.918	70.2924	28.3307	-11.921
21.08	159.768	70.1639	30.1901	-11.547
21.12	156.704	68.9937	29.0835	-9.36217
21.16	156.21	71.7061	30.6711	-10.3612
21.2	158.598	73.255	29.9487	-3.23202
21.24	163.569	79.478	31.1121	-13.8671
21.28	158.503	77.3811	34.256	-12.3127
21.32	154.512	72.4569	31.8649	-12.2552
21.36	156.825	71.9563	30.6562	-12.3952
21.4	162.839	73.0792	29.7484	-10.0054
21.44	160.573	78.044	29.6423	-11.0857
21.48	154.634	70.3735	32.078	-16.3427
21.52	159.538	71.679	31.6593	-12.0171
21.56	158.374	73.4647	30.4404	-11.2581
21.6	153.626	71.7534	24.5577	-13.842
21.64	154.201	76.3327	30.3843	-8.88598
21.68	158.259	67.7355	25.182	-15.8469
21.72	152.442	76.6844	25.7975	-11.9461
21.76	152.632	77.1714	33.2252	-12.7956
21.8	156.257	74.3644	30.1401	-8.43887
21.84	149.243	74.2832	19.8397	-13.3307
21.88	152.503	76.468	27.7625	-13.9049
21.92	159.389	75.034	35.2483	-10.8198
21.96	150.386	66.2901	25.3044	-13.1568
22	152.307	68.9937	30.9585	-12.2626
22.04	152.753	74.6349	29.3162	-13.0905
22.08	151.177	76.2109	25.6366	-17.8849
22.12	153.991	74.087	29.1654	-11.4367
22.16	153.288	72.7004	30.8456	-11.4929
22.2	154.228	77.6043	29.6138	-13.0445
22.24	152.672	74.8311	26.4909	-15.8435
22.28	154.749	74.459	29.994	-16.8656
22.32	156.92	72.4095	21.3772	-11.0146
22.36	148.742	67.9452	23.6743	-15.6081
22.4	149.933	69.4874	32.0719	-17.1368
22.44	150.907	71.7872	30.6028	-11.4401
22.48	150.278	71.2799	26.5247	-13.6154
22.52	153.017	74.06	30.7002	-17.1652
22.56	153.464	82.5421	31.9035	-15.2334
22.6	152.807	75.893	25.0298	-17.0387
22.64	155.08	66.9286	23.1954	-15.9064
22.68	155.067	69.7242	23.7737	-14.1606
22.72	158.273	75.9404	29.5604	-14.2222
22.76	162.473	79.8568	32.2038	-16.2203
22.8	160.945	72.2607	25.0312	-11.9122
22.84	158.212	80.9187	34.1918	-20.462
22.88	155.885	72.396	28.8049	-16.5416
22.92	153.064	76.7115	24.8431	-15.0684
22.96	157.468	69.4874	30.4857	-18.8069
23	160.647	76.8535	35.5087	-10.8794
23.04	159.944	79.2954	36.3238	-14.9128
23.08	160.762	82.9142	35.6731	-16.4563
23.12	157.495	78.761	28.8326	-12.059
23.16	152.936	70.9553	31.8852	-10.0136
23.2	157.617	68.7434	29.4549	-13.4024
23.24	162.913	76.3124	27.4987	-13.4835
23.28	155.628	77.4961	36.3678	-11.7654
23.32	153.098	76.5492	31.9623	-12.6887
23.36	154.262	79.5862	31.2345	-20.8631
23.4	157.211	78.7745	34.9372	-12.5095
23.44	153.173	72.1254	29.3629	-16.4678
23.48	159.585	78.274	31.6471	-11.7255
23.52	153.606	74.5808	29.5739	-14.5624
23.56	153.45	76.8468	31.5139	-16.6221
23.6	156.589	72.1525	25.8686	-12.0522
23.64	159.497	72.5651	31.0627	-15.901
23.68	156.142	72.9507	35.1929	-13.1798
23.72	147.619	76.3868	27.4791	-14.9804
23.76	153.416	87.5746	34.7194	-6.06678
23.8	154.066	78.8151	31.1412	-10.8516
23.84	152.72	79.6471	30.5317	-14.1281
23.88	146.043	70.9147	38.8143	-14.35
23.92	153.125	81.8319	30.9125	-15.5412
23.96	154.045	74.3914	26.0478	-16.223
24	153.937	77.9493	35.7719	-10.5797
24.04	159.301	73.5797	37.3296	-14.0422
24.08	146.814	69.5551	29.0545	-16.0836
24.12	146.943	68.4458	24.7221	-16.1127
24.16	152.787	72.4501	28.1758	-19.7701
24.2	149.601	73.9517	33.6466	-15.7887
24.24	148.817	74.4049	31.2338	-15.136
24.28	148.56	77.7261	27.406	-14.4244
24.32	155.019	77.7261	32.2173	-17.5684
24.36	155.675	80.7226	32.0557	-9.8945
24.4	150.454	69.1087	34.6409	-8.67156
24.44	155.635	72.9912	31.0708	-9.05982
24.48	150.616	79.6471	33.6689	-12.8748
24.52	148.891	74.4658	35.4824	-10.8266
24.56	148.938	65.4953	32.0543	-16.6877
24.6	155.946	74.3441	41.056	-12.7422
24.64	152.442	84.2873	40.5473	-9.52451
24.68	149.114	72.653	32.7064	-11.0214
24.72	149.527	71.4355	29.3798	-11.131
24.76	144.217	73.83	28.9976	-23.0148
24.8	144.156	74.5402	44.0085	-8.63571
24.84	152.517	69.271	37.055	-10.5222
24.88	152.902	71.1446	32.5366	-19.6733
24.92	148.573	76.6709	30.7955	-13.9719
24.96	147.376	65.8747	30.6474	-18.5586
25	146.984	73.7556	30.3349	-15.8564
25.04	146.97	78.7137	43.8867	-11.3116
25.08	148.85	75.6225	38.349	-13.9083
25.12	150.19	77.4217	35.224	-15.3078
25.16	155.547	85.3289	42.0347	-14.2499
25.2	149.107	82.3392	35.9362	-18.1034
25.24	147.667	85.1869	33.516	-11.9623
25.28	148.106	71.9158	31.3394	-19.279
25.32	147.545	68.6419	39.3474	-11.9508
25.36	149.649	83.3741	37.354	-12.1605
25.4	144.826	74.6214	36.0093	-13.4281
25.44	143.892	72.8492	33.5072	-14.7099
25.48	145.712	68.3511	37.4311	-15.3768
25.52	150.711	73.1806	28.4673	-15.7738
25.56	146.72	67.7761	36.6532	-15.4756
25.6	151.096	81.7913	34.2378	-18.5025
25.64	154.411	75.6292	41.0675	-12.0198
25.68	154.356	82.5692	46.4239	-5.97113
25.72	150.609	75.7916	34.0572	-10.048
25.76	152.199	79.4848	38.8908	-14.5211
25.8	147.843	81.4463	34.1255	-25.6352
25.84	147.004	84.6119	41.2494	-12.5136
25.88	148.289	61.6046	38.9557	-19.3791
25.92	145.888	88.3187	40.9356	-7.54466
25.96	143.426	80.939	38.1501	-16.361
26	147.646	75.1084	34.8621	-13.7791
26.04	147.126	67.9385	43.9334	-9.59688
26.08	145.225	75.9404	37.7815	-16.0654
26.12	146.145	88.9342	36.1973	-10.4965
26.16	146.091	75.7713	37.2133	-16.2149
26.2	150.481	58.765	33.7947	-11.7025
26.24	144.224	82.5557	44.758	-8.09458
26.28	145.495	81.8048	33.259	-17.0881
26.32	144.319	71.6993	33.0588	-16.1188
26.36	153.89	79.5659	31.1439	-12.3255
26.4	147.335	83.0359	35.4107	-15.2084
26.44	146.754	73.2347	38.8157	-18.2137
26.48	142.005	70.2788	40.9335	-15.3017
26.52	147.802	72.2675	36.6566	-13.562
26.56	145.807	95.4209	35.3883	-17.5454
26.6	149.419	78.7407	44.9758	-18.2224
26.64	148.451	73.2415	40.1787	-3.3771
26.68	144.697	81.7981	47.9628	-8.82645
26.72	140.673	85.843	47.2532	-11.5632
26.76	145.908	85.8159	40.5263	-21.4739
26.8	144.075	78.9166	45.3234	-23.0114
26.84	144.089	75.5616	32.6259	-17.9654
26.88	137.392	80.797	33.9415	-21.0999
26.92	141.342	76.9009	32.8133	-15.6156
26.96	145.651	75.5075	34.6017	-12.7334
27	141.484	76.495	38.8171	-18.2319
27.04	143.081	79.1736	33.0182	-24.3899
27.08	144.366	86.8238	38.836	-11.0478
27.12	139.854	75.7307	40.7157	-14.812
27.16	143.277	70.0624	41.221	-11.25
27.2	151.373	92.5124	35.7455	-0.647844
27.24	148.729	88.6433	48.7975	-9.54345
27.28	141.166	76.9076	44.9467	-16.0289
27.32	136.093	77.2391	37.8444	-16.0911
27.36	141.755	83.5026	40.7178	-16.8128
27.4	139.881	82.6165	35.9903	-11.3407
27.44	141.559	79.5321	35.4749	-8.45105
27.48	139.455	72.5042	35.228	-17.8213
27.52	147.464	79.1669	30.2233	-10.575
27.56	142.053	80.5467	37.8633	-15.1529
27.6	138.826	88.4607	47.1179	-10.9686
27.64	150.393	90.0503	38.4241	-9.53804
27.68	149.743	76.813	36.5443	-8.34553
27.72	147.457	90.6929	45.5832	-3.89469
27.76	148.215	81.7846	42.5813	-13.907
27.8	151.583	77.097	36.8419	-11.3332
27.84	134.686	85.0178	44.022	-10.4674
27.88	145.482	82.0957	36.8007	-8.38611
27.92	142.242	78.6934	41.4767	-6.20943
27.96	148.905	82.7721	38.7251	-9.91547
28	152.395	84.2602	42.5704	-7.59133
28.04	153.132	81.6966	38.6689	-8.17643
28.08	153.362	102.476	40.3572	-3.20367
28.12	154.363	91.6466	41.754	-5.786
28.16	146.05	85.3154	48.531	-10.765
28.2	151.827	87.6693	33.4843	-12.6962
28.24	153.044	93.9396	42.6638	-9.40073
28.28	160.431	101.082	44.1079	-6.63144
28.32	148.248	89.6309	40.523	-9.68685
28.36	152.49	94.8325	36.9258	-7.52504
28.4	144.643	79.5051	41.8048	-11.9386
28.44	146.672	86.8509	45.0515	-8.45511
28.48	144.724	95.1977	41.961	-7.30454
28.52	147.288	86.8847	37.5035	-12.222
28.56	140.28	95.5562	36.1567	-7.76585
28.6	150.602	96.882	39.112	0.196192
28.64	152.909	92.5327	42.2444	-13.148
28.68	147.599	96.5641	43.1724	-6.80805
28.72	143.29	97.1458	41.4138	-4.83727
28.76	149.534	85.8768	40.251	-5.04533
28.8	158.929	104.235	44.6085	-1.50656
28.84	155.006	95.4074	34.7539	-8.70402
28.88	145.604	90.8755	28.0223	-14.0652
28.92	153.951	95.2451	49.0991	1.61567
28.96	152.043	92.465	45.2084	-4.57313
29	142.005	94.6093	43.7312	-9.44469
29.04	145.042	86.1271	40.3829	-4.78458
29.08	146.327	98.7556	37.3337	-6.15721
29.12	133.841	86.4721	28.2752	-9.15113
29.16	141.667	98.2754	33.3239	-10.6115
29.2	141.917	84.6661	38.5418	-7.08403
29.24	151.955	104.194	46.7033	-8.65668
29.28	150.988	101.17	47.3662	-2.1683
29.32	141.606	85.1869	31.5551	-4.25177
29.36	140.341	94.8798	38.0148	-1.74682
29.4	144.339	95.9621	38.9835	-4.88367
29.44	141.647	91.606	37.1355	-8.72973
29.48	142.682	90.7131	41.8108	-4.86365
29.52	142.316	88.0549	42.3263	-4.97038
29.56	139.969	94.5213	41.5863	0.0489463
29.6	140.226	98.228	41.5612	-5.11669
29.64	147.687	89.2995	38.558	-7.16181
29.68	138.265	90.3749	32.6685	-8.44158
29.72	149.466	99.9799	37.5745	-6.08971
29.76	150.947	105.797	42.172	-5.83538
29.8	144.366	101.461	44.8885	4.41424
29.84	143.622	108.672	47.1795	-7.99921
29.88	145.259	99.4118	43.5607	-4.49947
29.92	141.004	103.524	42.3919	-3.79932
29.96	143.784	95.5021	44.4103	-1.53119
30	138.488	103.01	46.5423	-4.74656
30.04	139.631	95.7118	42.7105	0.281839
30.08	144.86	101.448	43.8333	-2.85762
30.12	143.919	101.373	35.9586	-7.38165
30.16	145.793	94.4266	45.3457	2.68697
30.2	151.847	104.613	39.7174	1.48167
30.24	144.63	107.623	46.6485	5.92229
30.28	148.499	96.7399	36.0647	4.04438
30.32	152.077	115.936	47.1768	2.39787
30.36	148.905	112.406	42.8863	8.23798
30.4	153.998	116.579	42.9729	7.24569
30.44	145.157	117.039	41.0384	7.91601
30.48	140.274	108.164	46.6221	-2.07894
30.52	141.66	103.179	40.0129	0.946093
30.56	140.091	109.504	40.529	-6.96904
30.6	142.181	106.399	33.6256	0.123999
30.64	144.975	109.876	37.3127	-0.253444
30.68	145.969	105.554	47.4676	1.20651
30.72	148.79	106.074	39.9805	5.7003
30.76	150.886	110.038	46.6762	12.9965
30.8	150.88	111.147	44.7289	3.57955
30.84	152.49	102.104	42.5914	3.78309
30.88	157.982	115.24	43.4944	4.79303
30.92	150.785	113.691	43.7048	10.5959
30.96	154.404	109.97	41.4415	3.2822
31	150.629	112.561	36.3326	5.37731
31.04	155.865	119.535	44.7938	8.31982
31.08	120.949	80.6752	29.8154	-11.0525
31.12	142.817	112.067	33.1724	5.26462
31.16	146.997	106.507	37.4791	4.44867
31.2	137.622	106.548	43.3219	0.564585
31.24	144.082	111.418	41.2812	4.94793
31.28	145.455	105.574	32.4351	7.87272
31.32	141.687	103.45	39.6375	6.06204
31.36	151.63	108.909	41.9116	13.5532
31.4	149.026	119.19	41.6444	4.38806
31.44	144.434	113.63	47.2465	9.05238
31.48	140.389	99.3779	36.7696	-0.112331
31.52	143.96	117.161	47.4866	6.29858
31.56	134.565	107.508	44.6748	10.1001
31.6	144.075	110.965	45.5879	0.962394
31.64	141.721	110.045	46.4354	3.79154
31.68	141.64	114.543	50.9194	13.2549
31.72	137.683	100.487	50.9349	5.41249
31.76	139.536	106.291	37.7247	8.60256
31.8	141.85	113.576	41.267	8.68576
31.84	146.767	112.331	45.1246	10.3382
31.88	147.525	105.932	37.1829	6.50529
31.92	146.571	102.341	42.1484	7.2166
31.96	148.823	104.465	40.3173	4.80149
32	142.864	106.304	36.8609	17.7111
32.04	146.679	113.298	42.8579	16.9934
32.08	143.067	116.072	38.8915	10.9761
32.12	140.747	109.436	42.9763	-4.12163
32.16	143.189	112.412	44.4245	11.6748
32.2	152.104	108.875	36.727	5.00042
32.24	149.52	119.461	41.1838	19.6815
32.28	142.932	117.607	40.1097	10.458
32.32	147.903	112.608	47.1666	11.9488
32.36	147.342	107.177	38.629	11.1032
32.4	151.062	112.859	44.6159	6.2007
32.44	144.758	120.624	36.66	7.51355
32.48	144.406	111.472	47.9641	11.3143
32.52	154.505	105.567	48.5337	2.45232
32.56	147.687	115.382	40.4722	3.14246
32.6	143.02	107.82	45.2571	6.96836
32.64	150.156	119.934	31.7601	8.81563
32.68	145.773	105.114	41.3712	4.6309
32.72	152.111	104.749	40.987	2.8121
32.76	148.397	108.645	43.4592	-2.8999
32.8	144.765	105.763	35.3829	6.47891
32.84	149.973	107.617	46.0107	9.21742
32.88	146.848	117.79	45.1503	7.29912
32.92	144.474	104.14	37.4385	5.03431
32.96	145.509	114.327	46.7757	10.4938
33	143.71	117.425	50.498	10.1969
33.04	138.258	116.965	42.6719	4.4185
33.08	145.915	113.596	48.3504	0.335431
33.12	140.713	115.091	43.2103	13.884
33.16	144.927	114.327	43.0331	2.05872
33.2	149.716	112.703	44.4908	13.2644
33.24	147.295	107.786	47.538	12.2058
33.28	146.348	113.508	46.2129	11.708
33.32	146.76	103.416	39.6517	1.9022
33.36	148.681	107.617	46.8683	6.92034
33.4	138.224	111.506	50.9539	1.36932
33.44	134.964	111.648	40.621	15.9944
33.48	142.817	118.547	49.3352	9.91074
33.52	144.129	106.676	37.3438	6.89801
33.56	147.504	113.407	45.4601	5.29628
33.6	139.401	119.318	47.4514	12.335
33.64	145.901	108.712	39.3474	8.47675
33.68	147.64	100.859	51.2792	4.05737
33.72	153.626	116.755	53.4911	6.17358
33.76	143.087	111.039	47.5711	14.7795
33.8	145.353	108.313	43.8245	9.22012
33.84	152.003	114.536	53.8753	17.1544
33.88	144.799	102.456	48.6953	7.8416
33.92	141.349	115.524	43.3659	1.99791
33.96	140.659	97.7478	46.0675	-1.90937
34	142.986	111.134	50.87	13.6411
34.04	133.361	111.181	35.3728	7.24163
34.08	149.04	115.456	39.1783	21.9319
34.12	142.465	111.391	42.1335	5.75482
34.16	149.703	110.282	44.4001	3.89273
34.2	142.316	101.346	44.6085	3.85343
34.24	144.839	95.3804	41.7337	0.549399
34.28	135.884	105.297	45.4472	3.77186
34.32	141.775	104.153	44.3832	-4.50867
34.36	138.183	105.425	53.8739	11.0687
34.4	140.328	108.489	36.2021	-0.292046
34.44	143.5	110.025	47.0111	4.7189
34.48	136.377	102.205	41.7161	-3.02388
34.52	140.328	100.027	46.3732	-4.12562
34.56	140.984	114.469	49.0065	13.5606
34.6	142.046	119.42	47.1436	5.22005
34.64	140.375	106.453	36.9738	8.96377
34.68	138.501	109.159	31.5518	14.7748
34.72	138.447	116.335	41.0756	13.9022
34.76	149.439	100.426	46.7189	7.93901
34.8	137.311	98.4242	56.863	18.3983
34.84	135.566	97.369	38.5668	3.4553
34.88	147.477	106.041	46.3854	5.93447
34.92	143.033	96.1379	37.0692	15.3396
34.96	141.214	106.873	46.334	7.55278
35	140.443	105.614	46.4124	14.5441
35.04	145.807	102.462	52.628	5.61406
35.08	135.552	99.865	58.0886	6.74285
35.12	147.092	110.931	52.9181	3.70936
35.16	141.309	106.473	48.5492	12.4507
35.2	133.442	111.952	48.0744	8.7162
35.24	135.329	99.8582	47.4433	8.59309
35.28	137.676	109.328	35.9958	11.8371
35.32	136.607	109.26	55.617	1.05993
35.36	139.949	106.413	54.1952	4.61466
35.4	140.071	107.251	52.2999	12.1956
35.44	137.467	98.2551	49.3102	13.8894
35.48	139.381	109.517	45.6251	12.2856
35.52	140.071	108.597	47.1024	-1.27145
35.56	135.241	93.2023	44.9609	0.532306
35.6	143.297	103.159	54.3535	1.33875
35.64	144.204	108.577	55.4736	17.0083
35.68	142.986	99.1885	57.2167	11.9718
35.72	143.115	98.0184	52.3872	15.9463
35.76	144.136	109.551	48.4606	16.7107
35.8	140.767	114.266	48.9584	9.35067
35.84	143.473	104.803	47.0517	0.319414
35.88	140.138	113.941	60.5223	15.209
35.92	142.925	109.504	52.2695	6.19698
35.96	141.079	118.486	56.4463	8.13314
36	143.737	108.712	61.3191	7.48649
36.04	138.752	108.422	53.1596	9.43184
36.08	144.197	120.232	53.464	3.13055
36.12	137.724	109.423	55.5845	5.78525
36.16	140.429	106.318	52.9844	-2.11844
36.2	145.32	106.108	51.8785	16.4293
36.24	139.34	108.956	52.7112	17.3194
36.28	148.018	111.675	53.9909	23.6953
36.32	138.914	105.141	49.4367	8.73446
36.36	146.659	108.854	51.5565	13.9212
36.4	146.76	117.228	55.6968	13.4626
36.44	142.08	114.387	48.6629	5.47329
36.48	145.597	112.683	51.6945	9.64288
36.52	145.333	105.824	66.0181	8.48352
36.56	138.988	113.684	58.3747	6.77694
36.6	141.613	117.898	62.998	-0.173485
36.64	149.25	102.74	57.9452	2.67892
36.68	142.127	117.884	60.1172	16.2257
36.72	136.148	102.361	57.0442	11.0031
36.76	134.544	106.541	55.2957	19.0023
36.8	142.817	106.325	64.8547	21.175
36.84	132.955	97.6599	61.3888	6.63868
36.88	151.617	106.852	53.1359	10.1191
36.92	151.57	114.137	56.8995	24.5205
36.96	147.592	108.056	55.8402	12.755
37	140.957	118.108	59.7614	14.26
37.04	142.37	109.341	51.3955	4.25921
37.08	143.913	118.013	64.8148	18.3293
37.12	147.728	106.561	58.4728	14.2215
37.16	140.598	108.124	62.1883	-0.0302889
37.2	140.991	109.558	58.7643	11.3407
37.24	145.698	116.924	59.2919	13.125
37.28	140.923	102.774	52.839	14.5036
37.32	141.16	104.471	57.4988	18.7379
37.36	142.465	105.682	60.2768	20.9463
37.4	143.541	102.05	63.9321	15.2706
37.44	142.431	110.681	64.6247	7.15031
37.48	143.432	107.048	51.2515	15.3653
37.52	145.205	106.115	54.4942	9.09972
37.56	142.411	107.813	61.516	14.8066
37.6	136.682	106.514	52.9932	17.1787
37.64	140.132	113.156	59.988	19.4975
37.68	127.753	102.516	56.7189	18.5464
37.72	144.467	112.372	70.1571	22.3573
37.76	141.484	108.401	58.3382	10.4295
37.8	141.89	101.299	63.3876	18.3361
37.84	137.906	114.529	63.7123	17.2349
37.88	141.363	107.535	69.5957	18.9604
37.92	145.847	108.537	67.5752	14.256
37.96	137.433	104.505	47.5813	12.3188
38	147.396	94.6296	60.2612	13.169
38.04	139.983	110.83	64.4766	6.20334
38.08	140.017	108.476	52.5955	8.79602
38.12	138.42	93.4526	50.0806	6.44827
38.16	142.898	102.226	45.2943	13.1047
38.2	144.663	102.131	45.0116	20.5013
38.24	139.645	114.056	45.5054	17.2335
38.28	136.54	106.243	49.689	13.7122
38.32	138.691	105.98	63.3348	10.1786
38.36	139.814	104.207	55.3945	7.31333
38.4	140.727	104.289	57.5488	17.5853
38.44	130.594	93.7637	50.9031	13.4517
38.48	134.835	106.764	63.1495	10.5817
38.52	147.166	114.198	68.7231	11.2568
38.56	142.661	108.374	60.1388	22.1497
38.6	134.571	110.025	49.2967	18.4294
38.64	140.74	104.343	63.1522	21.8378
38.68	140.132	110.613	61.1467	13.1129
38.72	138.806	109.409	62.2032	9.98311
38.76	146.023	108.57	63.1509	18.7338
38.8	141.457	115.693	61.867	10.159
38.84	143.074	115.963	62.1728	10.7082
38.88	138.211	103.315	56.0377	12.9884
38.92	146.138	106.839	57.2803	9.87962
38.96	143.581	105.641	55.7807	-0.547404
39	132.258	113.61	58.4816	11.3704
39.04	139.719	99.2021	63.7028	12.9891
39.08	144.86	109.998	58.9842	25.5013
39.12	144.9	110.518	51.7344	9.23771
39.16	133.929	105.756	46.0546	13.1649
39.2	142.276	108.861	53.5404	18.4179
39.24	135.803	115.199	56.9353	22.0151
39.28	134.91	104.329	73.6068	13.9354
39.32	137.771	101.935	59.4259	10.1123
39.36	141.451	112.906	65.2335	14.837
39.4	142.6	109.544	58.3889	9.88571
39.44	148.059	119.034	72.7613	26.6518
39.48	144.271	129.39	60.2545	29.5753
39.52	138.975	107.028	54.6876	11.2372
39.56	146.551	123.445	56.3496	7.45537
39.6	138.914	109.024	58.0041	12.7794
39.64	142.316	113.779	59.7925	15.3984
39.68	141.606	103.863	53.2577	0.75406
39.72	137.007	111.1	58.8746	20.5851
39.76	138.725	107.184	51.5978	14.2979
39.8	132.339	109.294	53.5269	14.5184
39.84	136.073	110.924	56.9482	17.1037
39.88	139.577	106.23	62.5576	14.9554
39.92	139.394	104.045	53.0068	8.08038
39.96	138.623	108.685	62.6733	8.94821
40	131	109.761	47.9303	15.6311
40.04	139.908	118.656	53.9382	21.8176
40.08	143.94	115.747	68.2902	17.8497
40.12	136.689	110.802	51.796	-0.899353
40.16	135.194	109.916	50.6258	8.11555
40.2	131.541	110.742	64.8798	13.6479
40.24	125.244	101.042	55.7442	15.9504
40.28	133.956	123.62	65.4777	9.83024
40.32	136.242	101.225	66.3766	1.54438
40.36	135.079	114.523	65.1753	28.2739
40.4	132.441	119.258	64.4901	22.1957
40.44	131.325	98.546	46.7594	8.83525
40.48	131.947	117.323	57.3026	0.54852
40.52	129.783	103.423	50.6231	-4.07144
40.56	136.114	103.781	57.6144	9.93915
40.6	135.302	113.163	51.8061	19.9426
40.64	134.504	114.942	59.0985	14.07
40.68	128.091	100.467	62.396	6.34877
40.72	139.956	109.511	69.2778	18.7013
40.76	125.812	96.8346	45.9714	-0.440667
40.8	136.026	103.518	61.4747	18.6337
40.84	133.963	113.995	58.6487	12.7415
40.88	125.819	100.108	70.5359	-4.65653
40.92	136.54	112.568	67.695	24.9087
40.96	131.595	97.7748	54.2141	12.2227
41	133.909	100.927	53.7637	14.9879
41.04	128.484	106.068	52.5603	5.79844
41.08	133.185	112.25	54.8858	15.8117
41.12	128.159	107.853	58.717	23.2908
41.16	132.001	109.565	59.7857	17.3411
41.2	133.51	110.478	45.6041	17.404
41.24	133.482	110.464	55.6204	16.1526
41.28	134.571	101.035	63.6764	-0.419874
41.32	130.188	86.2962	50.4134	5.20753
41.36	139.029	105.148	60.6596	12.8491
41.4	135.011	105.831	47.8403	1.44921
41.44	122.092	104.079	55.5974	13.8515
41.48	129.999	99.2494	49.5009	10.7569
41.52	125.832	93.7164	49.0782	19.1559
41.56	138.616	107.718	62.8275	14.5861
41.6	133.895	96.8211	54.5253	20.1637
41.64	139.327	102.144	57.0395	24.7674
41.68	126.617	98.803	47.5583	17.5514
41.72	143.487	111.783	49.5226	30.4614
41.76	134.747	98.1604	56.2826	6.26226
41.8	139.949	100.805	57.7504	16.0728
41.84	144.285	110.309	60.8294	21.6018
41.88	137.088	82.2513	51.8237	6.05859
41.92	137.811	98.0454	51.5281	22.9438
41.96	139.34	104.275	63.0311	16.8649
42	132.245	96.4626	57.0266	10.1069
42.04	137.676	104.924	46.5633	20.019
42.08	133.367	102.408	51.2386	23.2847
42.12	135.945	91.3151	55.5473	4.96815
42.16	135.918	107.17	50.0272	23.3131
42.2	133.787	89.6579	62.5313	8.45781
42.24	137.385	102.99	56.7994	14.0219
42.28	140.443	98.6204	50.477	22.17
42.32	140.991	101.874	50.0191	7.63462
42.36	120.59	93.2903	48.3111	16.7113
42.4	127.706	92.6274	70.1436	16.8405
42.44	137.521	104.938	52.2045	27.6881
42.48	133.746	98.7759	69.873	6.56698
42.52	135.546	100.338	56.6161	11.5835
42.56	141.579	99.5132	60.27	8.74123
42.6	129.214	87.4258	45.0583	2.51056
42.64	131.446	96.1718	53.0561	17.5082
42.68	133.482	95.3398	68.2023	7.94307
42.72	133.002	95.6847	46.0682	0.228403
42.76	135.89	104.079	70.617	18.1453
42.8	129.471	101.651	70.5832	-4.69414
42.84	142.33	89.57	48.6196	15.874
42.88	134.044	97.3014	52.0693	8.76896
42.92	122.782	105.763	68.7637	14.2824
42.96	128.68	102.659	58.2557	12.9363
43	122.146	99.7635	58.7583	12.8098
43.04	137.311	113.549	62.8438	15.8726
43.08	145.658	108.334	61.3908	24.0057
43.12	131.9	97.2675	51.2603	6.78167
43.16	129.126	97.7478	53.8326	13.4761
43.2	136.709	99.6891	52.1443	23.2549
43.24	132.935	89.5633	45.435	9.79981
43.28	135.613	104.262	68.094	8.32727
43.32	143.148	96.8143	41.9766	20.4411
43.36	147.768	98.573	56.1521	15.8496
43.4	139.13	97.9575	59.6728	4.23966
43.44	134.301	98.4783	52.3337	5.44495
43.48	128.139	97.2473	44.0484	21.5463
43.52	139.07	100.007	44.4245	11.0349
43.56	132.59	93.412	44.2513	20.1516
43.6	141.234	110.004	47.4507	24.3236
43.64	126.076	100.007	49.624	8.69658
43.68	134.037	99.4118	63.5398	21.5044
43.72	124.006	100.264	52.7741	10.2753
43.76	133.198	99.8514	56.5958	28.0371
43.8	133.077	93.8314	52.9398	15.8144
43.84	136.729	100.873	60.5981	14.5401
43.88	131.487	107.319	48.9936	20.759
43.92	128.45	93.784	44.1715	21.0363
43.96	128.551	98.3498	44.342	16.0397
44	128.518	97.9372	53.1806	9.19442
44.04	131.9	98.7692	58.1488	17.9329
44.08	135.417	101.427	32.007	16.9312
44.12	133.706	107.461	32.3851	18.123
44.16	133.753	98.228	38.7751	16.0897
44.2	131.054	94.2034	48.2638	14.2005
44.24	134.389	105.479	47.611	13.9563
44.28	131.622	89.0627	47.3527	17.2674
44.32	136.499	91.6263	53.9402	24.4677
44.36	129.343	88.7245	44.9372	15.1441
44.4	134.105	91.5857	45.0028	15.8672
44.44	127.334	98.1875	42.285	25.0765
44.48	126.15	91.4978	48.142	15.8442
44.52	125.481	87.9805	51.6756	12.9681
44.56	127.726	100.257	53.4525	11.3244
44.6	130.168	95.448	53.4613	12.2416
44.64	133.435	103.308	71.1041	13.0371
44.68	136.547	111.249	45.5845	20.8929
44.72	136.526	95.6442	51.2799	24.7552
44.76	123.431	93.9261	47.3899	15.0447
44.8	130.134	98.9924	43.6906	18.9739
44.84	132.765	91.6939	45.3627	15.9544
44.88	131.467	90.6658	58.067	25.5547
44.92	123.059	87.7099	34.8459	21.7952
44.96	128.098	93.6488	46.9617	14.0125
45	130.581	97.3419	52.7741	15.6027
45.04	121.402	100.623	41.4672	15.8415
45.08	126.116	95.2924	52.8519	16.6877
45.12	128.342	101.231	55.7868	9.7112
45.16	129.918	94.7919	54.3745	15.9301
45.2	131.156	97.254	42.9289	27.6496
45.24	130.466	94.3996	38.3077	14.6875
45.28	127.692	96.6723	50.0989	22.0442
45.32	127.767	90.2058	53.3308	10.3301
45.36	125.866	115.246	61.47	12.3032
45.4	131.284	96.8279	55.569	16.2751
45.44	131.967	90.9025	43.4647	22.1476
45.48	125.805	95.6442	41.591	15.8368
45.52	125.487	103.903	74.2291	25.4377
45.56	120.725	105.418	66.3428	7.09417
45.6	127.78	104.999	52.3939	24.948
45.64	123.336	92.5733	59.9724	19.371
45.68	122.599	89.1101	46.3861	11.8703
45.72	121.456	92.9926	46.1439	30.1901
45.76	124.642	106.609	57.676	19.3047
45.8	125.399	95.191	56.5363	22.2105
45.84	124.419	105.729	52.6144	29.4596
45.88	124.06	108.895	58.4464	21.0248
45.92	129.735	99.9935	61.771	15.0541
45.96	123.343	95.2045	44.1323	20.3667
46	133.022	104.404	60.406	32.5948
46.04	122.707	94.0952	61.819	26.6721
46.08	125.42	97.4366	55.0854	25.9342
46.12	123.384	87.764	63.3112	24.2925
46.16	123.431	98.7556	50.498	17.9681
46.2	122.633	92.5936	54.1857	17.8166
46.24	123.113	86.6885	48.7454	10.7948
46.28	122.917	96.6317	60.2633	31.2433
46.32	129.153	103.416	58.9226	5.80731
46.36	126.583	96.422	60.1043	24.0605
46.4	125.23	104.938	43.1339	22.2802
46.44	121.97	104.451	49.9291	24.6132
46.48	121.287	91.5789	37.7368	24.2398
46.52	126.529	82.1566	39.7985	21.1702
46.56	122.464	88.2172	56.4321	15.7197
46.6	116.978	89.7188	65.6502	16.7093
46.64	125.311	99.7094	50.3106	27.0022
46.68	119.312	102.652	54.7776	42.5454
46.72	114.847	91.2002	57.1606	14.9953
46.76	128.443	103.551	64.6937	17.7469
46.8	124.98	100.44	59.8662	19.4258
46.84	115.916	96.9902	59.9244	23.3185
46.88	122.694	106	48.7461	40.4303
46.92	122.017	103.436	64.4611	24.7681
46.96	120.407	96.9632	52.6787	21.1411
47	123.742	88.1969	39.5827	27.4777
47.04	124.608	99.9461	49.5801	29.371
47.08	117.851	87.0132	45.2795	26.4814
47.12	121.977	103.146	60.2646	40.2044
47.16	123.6	95.4277	56.0648	26.6884
47.2	127.99	85.0584	45.8997	29.465
47.24	128.572	102.55	53.5174	29.9926
47.28	124.615	103.409	55.2748	33.5904
47.32	120.976	83.5635	46.961	11.9501
47.36	128.653	95.8268	57.9175	22.5021
47.4	115.876	93.642	45.8848	21.9799
47.44	122.951	84.2332	44.0234	26.8994
47.48	122.301	91.5654	42.2417	14.1897
47.52	117.932	91.4031	58.228	10.0846
47.56	113.596	86.4382	47.6983	26.6532
47.6	127.862	100.048	58.257	17.3756
47.64	123.005	96.2665	36.1351	32.3391
47.68	123.289	106.277	71.4761	42.6076
47.72	117.736	89.0695	50.4026	24.7193
47.76	123.715	102.888	68.0602	33.4119
47.8	122.937	93.2361	56.5572	32.0679
47.84	123.986	97.3419	54.0775	27.3107
47.88	125.291	97.0917	67.8641	30.1523
47.92	123.932	93.9667	62.7247	31.2298
47.96	125.744	80.8105	50.3228	22.8944
48	120.678	84.2805	45.3539	9.1978
48.04	125.798	85.0584	51.0235	26.223
48.08	120.935	86.9388	48.6033	23.0013
48.12	128.551	80.6279	56.4125	25.9078
48.16	115.199	86.8035	50.5561	24.6889
48.2	118.121	82.7045	53.6845	17.3844
48.24	117.276	103.842	65.2078	35.504
48.28	123.073	90.9025	51.0147	26.4002
48.32	113.508	82.7045	53.464	25.5845
48.36	115.152	95.6577	70.333	27.6786
48.4	110.789	95.1707	69.7377	34.3386
48.44	112.629	92.181	65.0191	25.2835
48.48	112.243	88.8598	50.2504	34.5158
48.52	120.069	88.8598	36.6796	29.3656
48.56	124.432	84.1655	56.6844	34.1952
48.6	112.46	89.8473	55.7915	23.562
48.64	115.233	90.8011	51.6539	41.1967
48.68	105.236	81.2772	60.0867	30.9322
48.72	118.926	87.9534	64.3082	40.0278
48.76	107.393	93.8382	50.1672	40.7698
48.8	115.815	89.1236	57.1788	37.2647
48.84	117.303	98.2889	49.5415	36.6329
48.88	121.977	90.4696	64.0065	38.65
48.92	117.384	87.7437	47.2925	38.6716
48.96	114.286	73.7556	39.1059	28.9895
49	114.8	75.9201	43.8069	25.4627
49.04	122.504	94.704	61.3455	33.539
49.08	122.64	97.8628	32.634	41.1493
49.12	120.482	84.4361	41.1797	16.9981
49.16	114.306	92.8235	55.8152	39.6619
49.2	120.901	81.1961	52.9202	26.9211
49.24	113.934	93.3308	56.0533	43.8407
49.28	113.752	92.1742	60.5643	36.7513
49.32	120.205	90.8755	54.294	28.6675
49.36	112.392	91.1799	47.0476	28.5783
49.4	114.935	86.6818	63.5946	47.1822
49.44	111.242	92.3636	41.4476	39.8986
49.48	124.209	91.4843	44.944	51.5058
49.52	123.33	87.5611	45.0089	29.4941
49.56	110.444	83.2456	58.5337	18.7392
49.6	107.008	76.4545	33.7338	27.1362
49.64	116.518	99.2021	44.764	39.0119
49.68	111.993	94.9678	51.7067	43.7291
49.72	114.82	92.6409	58.3781	38.1954
49.76	98.4716	83.2727	47.6658	37.4568
49.8	113.339	85.9986	51.5599	38.2428
49.84	108.787	84.754	38.3179	43.6405
49.88	114.834	89.9759	61.771	34.4982
49.92	112.581	91.2881	47.7294	37.3012
49.96	103.2	84.2737	43.8637	40.6995
50	106.717	94.6904	43.6743	41.8656

## Sheet: Fig. 2d
Time (s)	ΔOPL (nm)
	Type-I signal		Type-II signal
	mean value	standard deviation	mean value	standard deviation
-0.75	-0.27475	17.1618	0.506217	17.2484
-0.745	0.0959688	17.5298	-0.795456	16.7885
-0.74	0.409714	18.6986	0.0978898	17.0347
-0.735	0.433043	19.024	0.716925	17.2038
-0.73	0.273303	17.6901	0.204242	16.2128
-0.725	-0.460749	17.6969	-0.559863	16.1939
-0.72	-0.111222	17.9999	0.235282	16.2406
-0.715	0.0688516	18.4788	0.209085	17.8119
-0.71	-0.178761	17.6042	0.107008	17.0049
-0.705	-0.0685472	17.3025	-0.48832	15.7738
-0.7	-0.114164	18.0926	-0.869117	16.9812
-0.695	0.423276	18.4179	-0.469441	17.7063
-0.69	-0.336926	17.057	0.361182	16.0674
-0.685	-0.62469	18.6526	-0.75866	17.4412
-0.68	0.494603	18.4118	-0.245929	16.9975
-0.675	0.0245787	18.2028	0.112886	16.8466
-0.67	-0.0506501	18.2894	-0.766371	16.7404
-0.665	0.0470537	18.3895	-0.903479	18.4024
-0.66	0.393271	17.5095	0.95076	16.524
-0.655	0.218608	17.9113	-0.044923	16.9596
-0.65	0.532935	18.0121	0.116931	16.4171
-0.645	0.305845	17.4919	0.388279	15.8942
-0.64	-0.341769	17.5826	-0.516844	17.3668
-0.635	-0.455622	17.6015	-0.828803	15.8929
-0.63	-0.971526	17.1977	-1.85661	16.5652
-0.625	-0.157752	17.2964	-1.17702	15.5899
-0.62	-0.413461	17.1801	-0.122843	17.2112
-0.615	-0.395259	17.0056	-1.47701	15.7076
-0.61	-0.916669	16.9474	-0.475339	16.0579
-0.605	0.171544	17.2241	-0.0871282	16.0059
-0.6	-0.303816	17.2951	-0.411561	15.6521
-0.595	0.273107	17.3418	-0.531244	15.9159
-0.59	-0.390389	17.2477	-0.385343	16.5321
-0.585	-0.349642	16.8879	-0.505027	16.2744
-0.58	-0.102834	17.2633	0.183726	17.0191
-0.575	-0.670334	16.9305	-0.465308	16.156
-0.57	-0.567716	17.9431	-0.840911	16.0525
-0.565	0.379492	17.6116	0.0570415	16.432
-0.56	-0.971593	17.6509	-2.1037	16.6593
-0.555	-0.600191	16.9738	-1.30121	16.8297
-0.55	-0.816155	17.2471	-0.582915	16.5646
-0.545	-0.326124	17.2004	-0.158949	16.85
-0.54	-0.394894	17.5021	0.194833	16.2994
-0.535	-1.0506	16.8608	-0.957659	16.6444
-0.53	-0.800191	16.6863	-0.83178	17.1016
-0.525	-0.242337	17.8978	-0.404587	16.8791
-0.52	0.19068	17.8301	-0.752775	17.2937
-0.515	-0.249196	17.5609	-0.488428	17.1219
-0.51	-0.799921	17.5487	-0.7337	17.2694
-0.505	-0.775435	16.3495	-0.326827	16.2142
-0.5	-0.333726	16.9555	-0.38533	16.8717
-0.495	0.232387	17.1821	0.624623	15.4282
-0.49	-0.822242	16.9156	-0.856468	15.6223
-0.485	-0.320597	16.3556	-0.790045	14.722
-0.48	-0.5337	17.0029	0.785648	16.177
-0.475	0.132441	17.6482	-0.330006	16.8054
-0.47	-0.57421	17.0029	-0.970984	15.807
-0.465	-0.0945957	16.8784	-0.702112	16.3197
-0.46	0.0236533	16.4049	0.0286445	15.6819
-0.455	0.0415342	16.9738	-1.04634	15.7651
-0.45	0.730386	17.1388	0.168135	17.521
-0.445	-0.539774	17.0381	0.353802	15.6866
-0.44	-1.26529	17.4892	-0.142222	15.9835
-0.435	-0.0724907	17.0218	0.144616	16.7107
-0.43	-0.107786	16.5679	-0.160857	16.1134
-0.425	-0.0906861	17.3303	0.866479	15.9659
-0.42	0.610134	17.6482	0.275968	16.6518
-0.415	0.188163	17.801	-0.934594	16.5849
-0.41	0.523114	16.687	-0.400184	15.9916
-0.405	0.258415	16.6315	0.195387	16.9393
-0.4	0.0728086	16.8568	0.311527	15.4769
-0.395	0.250373	16.5977	0.645727	15.8063
-0.39	0.000247302	16.8683	-0.669455	15.4214
-0.385	0.233273	17.4784	0.727274	16.5436
-0.38	0.424582	16.8466	0.351036	15.6683
-0.375	1.16559	16.6282	0.605893	15.5926
-0.37	0.164888	17.1977	0.192073	16.2169
-0.365	0.368047	17.4195	1.09287	16.62
-0.36	0.464253	18.213	0.288265	16.8385
-0.355	-0.332583	17.425	-0.0226996	16.6072
-0.35	0.464666	16.8453	0.309261	16.3813
-0.345	0.852545	17.0813	-0.54925	16.0295
-0.34	0.71564	16.9691	-0.17498	15.8455
-0.335	0.897594	16.6687	0.593217	16.0275
-0.33	1.05621	17.193	0.582699	17.4243
-0.325	0.561209	17.1943	0.844428	16.2582
-0.32	0.227659	17.1896	1.23627	16.735
-0.315	0.694401	17.3986	1.7682	16.2277
-0.31	0.00138224	16.942	0.185498	16.5111
-0.305	0.579418	17.3019	-0.622614	15.7563
-0.3	1.4327	16.9021	1.1041	16.1121
-0.295	0.523033	16.6126	0.613333	16.1235
-0.29	1.11459	17.176	0.563063	16.1567
-0.285	0.461162	16.4462	-0.490105	16.2764
-0.28	0.265125	16.8622	-0.524345	16.1831
-0.275	0.405426	17.0475	0.992494	16.108
-0.27	0.551199	17.3005	0.389963	17.009
-0.265	-0.0640829	17.2437	1.03693	15.2036
-0.26	0.261587	17.6346	0.632327	15.5702
-0.255	0.583998	17.7544	1.01759	15.6819
-0.25	0.801544	17.1713	0.253538	15.8476
-0.245	0.547052	17.588	0.759674	17.2268
-0.24	0.507496	17.3546	0.248736	16.9806
-0.235	-0.42866	17.3485	0.346768	16.0681
-0.23	-0.435533	17.1307	0.494177	16.9826
-0.225	0.10926	18.075	-0.581745	17.0847
-0.22	0.185539	18.5532	0.895091	17.2667
-0.215	-1.16383	18.5485	-0.905982	17.9167
-0.21	0.390443	18.9009	0.81886	17.3194
-0.205	-0.101448	17.1125	0.832253	16.3258
-0.2	-0.578607	17.4114	0.162243	17.0117
-0.195	-0.290551	18.1311	0.458612	16.2832
-0.19	0.135823	17.2829	0.361628	17.1957
-0.185	-0.254641	17.5866	0.442053	16.6769
-0.18	-0.794104	17.4885	-0.234024	17.5636
-0.175	-1.17127	17.9039	-0.65983	16.572
-0.17	-0.812231	17.3986	-0.707591	16.2297
-0.165	-0.374372	16.7364	0.569286	16.616
-0.16	-0.765762	17.2904	-0.407211	16.4462
-0.155	-0.430879	17.1605	-0.452044	16.7648
-0.15	-1.14076	17.0468	0.878858	16.7113
-0.145	-0.849772	16.3948	0.906117	16.2994
-0.14	-1.49635	16.8859	1.11127	16.6924
-0.135	-0.132603	17.3499	-0.676395	16.8811
-0.13	-0.986812	17.0631	-0.112852	15.7962
-0.125	-1.38684	17.1774	-0.89915	16.1824
-0.12	-0.0492168	17.1355	-0.377578	16.7215
-0.115	-0.426915	17.1246	0.141998	17.3539
-0.11	-0.475292	17.7963	-0.773067	17.1118
-0.105	0.270766	18.1474	-0.0737759	16.6626
-0.1	-0.192114	18.1453	0.516952	17.1984
-0.095	-0.876761	17.5542	-0.997838	16.7743
-0.09	-0.408693	17.7652	-0.023307	17.7036
-0.085	-0.428796	17.7882	0.72051	17.749
-0.08	0.182752	17.6556	0.420753	17.7726
-0.075	0.249128	17.4919	-0.627748	16.9582
-0.07	-0.181447	17.312	-0.359484	16.99
-0.065	0.38972	17.4716	1.10708	16.5815
-0.06	0.297944	17.6428	-0.38606	17.4953
-0.055	1.37636	17.59	-0.0720916	17.13
-0.05	1.04918	17.8558	-0.526395	17.6725
-0.045	1.01732	18.564	0.588144	17.4642
-0.04	1.00825	18.0946	0.181115	17.5237
-0.035	2.28389	17.8579	-0.0709958	17.1774
-0.03	2.07495	17.9803	-0.914031	17.7246
-0.025	1.78653	17.9187	0.355243	17.9032
-0.02	2.12534	17.9803	0.503417	16.8527
-0.015	2.81711	18.1426	0.0292729	17.5724
-0.01	3.68731	18.1237	0.17774	17.1997
-0.005	4.9831	17.847	0.608768	17.5454
0	4.25015	17.5406	0.788489	18.0134
0.005	3.38475	18.8441	0.629574	18.2739
0.01	4.31799	18.5079	-0.257739	18.3307
0.015	4.96294	17.8809	0.235309	17.5298
0.02	4.31488	17.5406	1.39029	17.7226
0.025	3.52774	17.8497	0.471612	16.8662
0.03	6.0803	17.3736	0.531305	17.5393
0.035	7.06576	17.0766	0.666384	17.3397
0.04	8.08241	18.2982	0.42538	17.3478
0.045	7.37556	18.6452	1.16187	17.8883
0.05	8.58971	18.8265	1.63062	18.3307
0.055	8.93941	18.2881	1.1204	17.4182
0.06	8.75205	17.9397	0.313874	17.31
0.065	9.55765	18.3442	1.02205	18.0574
0.07	9.28235	18.5965	1.84585	18.4037
0.075	10.0359	18.4409	0.838138	18.1548
0.08	11.3623	18.6188	1.6825	17.4216
0.085	11.1195	19.0145	2.45496	18.4436
0.09	10.5966	20.621	1.157	20.3159
0.095	12.1659	19.6713	2.31738	19.5813
0.1	12.6969	19.7518	1.35843	19.4522
0.105	13.4856	19.3615	1.80128	18.4173
0.11	13.8718	19.7356	2.48512	19.9453
0.115	14.5523	18.7927	3.62007	19.5881
0.12	14.9189	19.9412	2.55365	20.2348
0.125	15.4688	19.6138	1.56487	18.5803
0.13	15.7319	19.5536	2.79472	19.1207
0.135	16.3968	18.6222	2.22166	18.4632
0.14	16.4185	19.6963	2.8075	19.3338
0.145	17.2511	20.6014	2.51732	19.4095
0.15	16.9183	19.8546	2.44204	18.5701
0.155	18.1162	20.1739	3.62474	19.6206
0.16	18.9793	20.2551	3.2076	20.341
0.165	19.2621	20.3951	4.34735	19.0362
0.17	19.4745	20.688	4.16864	21.6708
0.175	20.3065	21.2521	4.07759	20.301
0.18	20.138	21.1418	3.28254	22.2762
0.185	19.7105	21.1371	3.6892	22.0969
0.19	21.1871	22.0983	4.64287	20.8084
0.195	21.6972	21.685	3.82462	21.43
0.2	22.1192	22.1652	4.51726	19.6395
0.205	21.5808	21.3847	4.23986	22.7212
0.21	22.9458	21.3576	3.8562	20.8341
0.215	22.753	22.0773	3.89057	21.4564
0.22	23.008	21.7519	4.82766	20.8692
0.225	23.2367	21.5998	5.0038	20.1563
0.23	23.9604	21.3251	5.1173	21.2744
0.235	24.4123	21.4029	5.64916	21.1844
0.24	24.5408	22.2396	5.25691	21.9948
0.245	24.8337	21.0268	5.78742	21.2162
0.25	24.9676	21.6126	5.64131	21.2507
0.255	24.8188	22.1585	5.29229	22.7902
0.26	25.5676	22.3546	5.78241	22.6468
0.265	25.809	21.9664	5.47194	22.3857
0.27	25.7685	22.5231	6.61832	21.4151
0.275	25.8165	21.9982	5.39145	22.2193
0.28	26.5869	22.3567	5.79824	21.825
0.285	26.1466	22.2031	5.39077	22.0482
0.29	27.4487	21.6796	6.22221	22.4953
0.295	26.9468	22.7043	7.24704	22.632
0.3	26.4144	21.8453	6.25083	22.981
0.305	25.8408	23.1825	7.31265	23.3077
0.31	27.1395	23.3009	6.1821	23.4031
0.315	27.1294	23.1704	6.88178	22.5853
0.32	27.7267	23.0764	7.638	24.1938
0.325	27.6617	22.5278	7.88692	25.0968
0.33	27.5812	22.8525	6.53039	23.4592
0.335	27.5758	23.0635	6.7348	24.8587
0.34	27.4913	23.2434	5.97086	22.6732
0.345	28.002	22.5812	7.72526	22.4108
0.35	28.3077	22.684	7.09891	24.0923
0.355	28.372	21.9921	7.35256	23.142
0.36	27.2823	21.9461	7.98838	22.8809
0.365	27.7415	22.7199	6.60445	22.3255
0.37	26.9501	21.7986	9.41087	22.6935
0.375	27.011	21.2643	6.3349	23.2306
0.38	27.5264	21.4868	8.00665	23.1481
0.385	27.9675	21.8074	8.20416	22.7875
0.39	27.8714	21.6647	7.96606	23.0689
0.395	28.1724	21.4137	8.45714	23.6777
0.4	27.7977	21.6437	7.40059	23.9997
0.405	28.3408	21.9393	7.21525	22.2985
0.41	28.1954	21.7289	8.8623	22.2315
0.415	27.6543	22.2241	7.86798	22.0929
0.42	27.6698	21.4909	7.97215	21.9853
0.425	27.5711	21.4421	6.96633	21.9664
0.43	27.5691	20.9734	7.62921	22.6955
0.435	27.0306	21.5483	7.94712	24.0774
0.44	27.5819	20.9396	7.59742	22.5352
0.445	27.8383	20.7529	8.90762	22.2924
0.45	27.4757	21.0011	8.27856	22.7273
0.455	27.6955	21.388	10.0812	23.9841
0.46	27.2295	20.6636	8.09255	21.591
0.465	26.8487	21.2832	8.20416	23.2921
0.47	27.8836	21.641	7.58389	23.9171
0.475	27.1619	21.4401	8.71147	24.001
0.48	27.2356	21.154	7.7557	22.3627
0.485	27.8626	21.5889	7.93157	23.2969
0.49	27.007	20.3443	8.18657	21.0979
0.495	27.4236	20.9267	9.17819	23.1413
0.5	27.0076	21.0762	7.72459	22.9999
0.505	27.3418	20.7542	8.27112	23.029
0.51	27.8092	19.9378	9.14572	21.9657
0.515	27.8795	19.6023	8.82375	21.11
0.52	26.5457	20.3119	8.61609	22.8328
0.525	26.9041	19.8925	7.77937	22.9789
0.53	27.1057	20.2003	8.39558	22.2917
0.535	27.4899	20.1881	9.56374	22.5751
0.54	26.3326	20.9599	8.73717	22.0144
0.545	26.4286	20.6399	8.13111	22.1497
0.55	25.9328	21.4394	8.16628	21.7905
0.555	27.1632	21.0228	9.45416	22.4642
0.56	26.8602	21.0295	7.76111	22.9627
0.565	27.3695	21.1601	8.4869	22.8552
0.57	27.36	20.5919	9.26206	23.7379
0.575	27.655	20.9504	9.35946	22.5961
0.58	26.6004	21.2676	9.2695	22.1815
0.585	27.5677	21.0803	10.3768	22.9796
0.59	26.0059	21.8696	7.90722	23.165
0.595	26.8521	21.5057	8.1284	22.1984
0.6	26.6194	20.9626	7.1652	22.6793
0.605	26.1445	21.3745	8.43414	23.054
0.61	26.4834	20.9856	9.10378	23.8008
0.615	26.4597	20.9058	9.74366	22.429
0.62	25.5459	21.5348	9.07808	24.2249
0.625	27.172	21.2981	9.49339	23.3429
0.63	26.1378	20.4661	9.33308	22.6874
0.635	26.4212	20.92	8.9313	23.3659
0.64	26.3657	21.8696	9.09567	23.7304
0.645	26.4929	21.4022	9.34458	23.7095
0.65	27.1997	21.2812	8.64788	23.6709
0.655	26.1709	21.2061	8.77843	23.631
0.66	26.455	21.3779	9.08281	21.9772
0.665	25.9957	21.4672	8.92927	22.8903
0.67	26.1249	20.7657	9.98244	23.0412
0.675	25.5141	22.0922	8.65397	23.2042
0.68	26.3637	22.0523	9.97094	22.7699
0.685	26.2453	21.1222	8.97391	22.6198
0.69	25.5906	21.593	9.04088	23.004
0.695	26.1533	22.0766	10.3984	24.9243
0.7	25.8801	21.5281	10.8658	23.7764
0.705	25.0494	21.0086	8.76084	23.6899
0.71	26.3292	21.2724	8.55589	22.5988
0.715	25.0406	20.7218	9.66317	23.3503
0.72	25.7773	21.2352	9.81198	22.707
0.725	26.1702	21.5199	9.62529	24.166
0.73	25.3403	21.3197	10.5587	22.5068
0.735	26.4138	22.3614	10.0785	25.2645
0.74	24.9311	21.198	9.64897	23.1359
0.745	25.5703	21.8399	10.2821	23.6391
0.75	24.7153	21.3711	9.929	22.9593
0.755	25.0366	21.7391	9.15451	23.5167
0.76	25.6514	22.3472	11.0119	24.4258
0.765	24.7653	21.6451	9.8688	23.3104
0.77	25.6677	21.4016	10.4133	23.9854
0.775	24.8627	21.0417	10.4059	22.9627
0.78	24.1214	20.993	9.69496	24.1681
0.785	24.9994	21.2771	10.8949	23.2083
0.79	25.3646	21.6282	10.8523	23.6466
0.795	24.3094	21.6972	10.1353	23.1954
0.8	24.461	21.1608	10.1461	23.8366
0.805	24.0105	21.3745	10.2253	24.3331
0.81	24.7681	22.0076	10.7691	23.054
0.815	24.1275	21.0498	10.5966	23.7778
0.82	24.8357	21.4733	11.4009	23.378
0.825	24.3886	21.0884	10.1488	25.391
0.83	23.512	21.1986	10.809	23.9807
0.835	23.7954	21.2629	11.3204	23.4511
0.84	24.7552	21.269	10.4451	24.7376
0.845	23.8454	21.4597	10.6372	24.1058
0.85	24.0889	21.0343	10.7989	23.7731
0.855	22.866	20.7576	10.7671	24.6524
0.86	23.8948	20.5053	11.4049	22.358
0.865	24.325	21.8412	11.6018	24.674
0.87	23.2996	21.8257	10.9098	24.3541
0.875	22.7469	21.9163	12.1611	23.7866
0.88	22.546	22.4074	10.857	24.0159
0.885	23.4416	21.2845	11.645	23.3868
0.89	24.0159	22.0225	11.1594	23.9232
0.895	23.7622	21.2041	11.0836	23.2637
0.9	22.9282	21.2169	11.411	23.5485
0.905	22.8241	22.1003	11.4624	24.9541
0.91	22.5575	21.3759	12.3411	24.5881
0.915	23.2556	21.9014	11.4604	24.1437
0.92	23.4247	22.6387	12.3073	24.7018
0.925	22.962	21.9373	11.8859	24.9054
0.93	22.285	21.4408	11.8987	23.8995
0.935	23.2373	21.6221	12.5325	24.2154
0.94	22.6922	22.2944	12.3431	23.7074
0.945	21.7614	21.1959	11.9745	24.2262
0.95	22.4669	20.7482	12.4006	23.3638
0.955	22.0807	21.2399	11.9704	23.7284
0.96	21.8886	21.8	11.3183	24.2675
0.965	22.0949	21.8067	12.755	23.5465
0.97	22.7172	21.6674	11.1878	24.3561
0.975	22.147	20.7076	12.8707	24.2384
0.98	22.3032	21.3366	13.8102	24.2526
0.985	22.5481	21.4049	13.1724	24.7545
0.99	22.3316	21.0377	13.7933	24.6159
0.995	22.6651	21.9853	12.9742	24.9716
1	21.6816	22.2207	12.6184	25.2612
1.005	21.7689	21.7851	12.2903	24.302
1.01	21.5172	21.5964	12.8159	24.1688
1.015	21.4773	22.1395	12.4824	23.7088
1.02	20.5317	21.2446	12.5305	24.256
1.025	21.2595	21.4868	12.1956	23.7879
1.03	21.7073	21.2818	13.2563	23.5316
1.035	21.2744	21.5463	13.6824	24.4873
1.04	21.014	21.9163	14.5583	25.3822
1.045	22.0171	21.6518	12.9593	23.4978
1.05	22.1754	21.8656	14.07	23.8292
1.055	21.292	21.522	13.4355	24.791
1.06	21.317	21.4009	13.3753	23.8197
1.065	21.016	21.4401	14.6713	23.3889
1.07	20.8895	21.6356	13.3205	23.5221
1.075	19.9662	21.7898	12.333	24.6213
1.08	21.108	21.9346	13.242	23.4524
1.085	21.9265	21.6221	14.8898	23.4396
1.09	20.6575	21.7946	13.7094	24.3669
1.095	20.1164	21.7756	14.7572	24.7261
1.1	20.8665	22.2105	13.8887	24.3358
1.105	20.1137	21.5889	13.3652	25.9795
1.11	20.6967	22.3607	14.5367	25.6981
1.115	21.3948	21.687	14.6916	25.09
1.12	20.3274	21.7614	14.6192	25.2551
1.125	20.1353	21.248	14.0165	24.0774
1.13	20.3281	22.6367	14.538	25.0373
1.135	19.7971	22.3952	14.2323	25.1712
1.14	20.2578	21.7168	14.4082	24.2256
1.145	20.1705	22.0976	14.4657	25.4877
1.15	20.9842	23.6161	15.1969	25.0028
1.155	20.0724	22.1936	15.2435	24.4021
1.16	19.9818	22.7503	14.5725	24.4528
1.165	19.5915	22.0536	15.2314	23.3834
1.17	20.0237	22.0638	14.9493	24.9656
1.175	19.5502	22.2349	14.9432	24.1505
1.18	18.8414	22.1456	14.8776	25.1773
1.185	19.8817	21.8094	14.7599	23.3665
1.19	19.8871	22.7686	14.977	24.3534
1.195	19.1694	22.1977	14.3872	24.1978
1.2	19.1559	21.3096	15.6142	25.7245
1.205	19.1599	22.3729	15.2605	24.0301
1.21	19.6754	22.2315	15.8557	25.3471
1.215	19.0882	21.4246	15.6622	23.9077
1.22	18.8217	22.08	15.2429	24.6862
1.225	18.9726	21.6092	15.3234	23.7886
1.23	18.9205	22.9499	15.506	23.4964
1.235	18.3428	21.9718	14.9209	23.5065
1.24	19.0071	21.2994	16.2176	24.35
1.245	18.633	21.9055	15.5547	23.8725
1.25	18.0256	21.5734	15.853	23.5038
1.255	18.5654	21.9346	15.3639	22.4852
1.26	18.8711	21.524	14.7423	24.5942
1.265	17.9106	20.9944	16.1337	24.3987
1.27	18.1102	21.6978	15.8604	23.5275
1.275	17.5068	21.8108	15.7116	25.7705
1.28	17.8376	22.9147	15.5398	24.5563
1.285	17.7929	23.2427	16.7323	23.4978
1.29	17.7855	22.0009	16.6139	24.373
1.295	17.9783	21.7912	15.8253	23.8563
1.3	17.6001	21.5544	16.0721	23.3902
1.305	17.6671	23.6019	16.0289	25.4282
1.31	17.7395	22.8511	16.1087	23.748
1.315	17.4872	22.6022	15.7725	23.7473
1.32	17.3276	22.381	16.4293	24.3778
1.325	16.4246	22.0286	15.8936	24.6619
1.33	17.3878	21.6593	15.9287	23.7778
1.335	16.9691	22.5914	17.4277	23.7737
1.34	16.8006	22.5934	16.6079	24.5712
1.345	16.0302	21.7526	16.7918	24.0037
1.35	16.8974	21.8615	17.4263	23.2001
1.355	17.7016	21.7513	16.8304	23.2793
1.36	16.3873	21.4266	15.6074	25.295
1.365	16.7458	21.5281	15.7515	23.9787
1.37	16.4124	21.641	17.1368	23.9334
1.375	15.7664	22.3661	16.2433	24.789
1.38	15.8442	21.754	17.6746	25.0373
1.385	15.9964	22.174	17.6685	24.5124
1.39	16.3069	21.9123	17.5514	25.0501
1.395	16.6369	21.6775	16.7506	23.8914
1.4	16.0329	21.5653	16.8852	24.5929
1.405	15.4641	21.501	16.8696	25.5412
1.41	15.6541	21.7601	16.62	24.9919
1.415	16.0478	21.3677	17.3742	26.0099
1.42	16.409	22.5731	17.6955	24.1715
1.425	14.8472	22.1761	16.6261	24.1518
1.43	14.5191	22.6069	17.912	25.1543
1.435	15.439	21.9163	17.3445	25.1435
1.44	15.832	22.5231	17.6989	23.9104
1.445	15.9768	22.9242	18.4565	25.6907
1.45	14.4521	22.939	17.7875	25.6541
1.455	15.5608	22.6752	17.5359	25.5885
1.46	14.9236	21.5375	17.1801	23.9638
1.465	14.6639	22.1598	17.8464	25.828
1.47	15.2314	21.9894	18.2448	25.5669
1.475	14.329	23.073	17.5887	25.3038
1.48	15.4742	22.2762	17.8295	24.9277
1.485	14.954	22.1761	18.0527	23.6811
1.49	14.2891	22.4574	19.0199	25.6027
1.495	14.7112	22.4994	17.615	23.4288
1.5	14.954	22.2931	19.5496	25.6109
1.505	14.4075	21.0789	18.1555	25.5378
1.51	14.5421	21.4651	18.7237	23.7501
1.515	14.6246	21.4449	19.2831	23.8238
1.52	14.4921	21.869	18.4612	25.2733
1.525	14.8018	22.0049	20.2551	24.3913
1.53	14.1944	22.1936	18.6026	23.7676
1.535	14.1241	22.4723	18.8989	24.9351
1.54	13.8163	22.8004	17.8044	24.4745
1.545	13.8393	22.0759	18.3618	24.9818
1.55	14.0889	22.6874	19.787	25.0582
1.555	14.1031	22.8065	20.1333	24.2959
1.56	13.9374	21.9968	20.9761	24.9419
1.565	13.9496	21.8642	18.8447	24.4326
1.57	14.6598	22.5582	19.768	25.922
1.575	15.0332	22.933	20.1286	25.0055
1.58	13.7189	22.2335	20.805	25.3207
1.585	13.0324	21.5166	19.2871	26.317
1.59	13.8562	23.4896	21.3698	26.0796
1.595	13.8407	23.0033	19.6842	25.109
1.6	13.2468	22.9032	20.0609	25.019
1.605	12.7314	23.2813	19.5685	25.161
1.61	13.5167	22.939	20.0481	26.2879
1.615	13.2393	23.146	19.6666	26.0296
1.62	13.403	22.3621	21.2521	25.0298
1.625	13.5126	23.0101	20.4208	25.2212
1.63	13.4078	23.5214	21.5578	25.9457
1.635	13.8035	22.8626	21.8297	26.1547
1.64	13.5688	23.7873	22.1172	26.7242
1.645	12.8829	22.9147	20.7597	26.0593
1.65	13.6526	21.9515	20.4945	24.4082
1.655	13.1676	22.9052	21.1932	28.2022
1.66	12.0563	22.2579	21.6701	27.1909
1.665	12.0678	22.3391	20.7914	25.736
1.67	12.5555	21.8608	21.087	25.9998
1.675	12.9323	22.3134	22.0151	25.7969
1.68	12.847	23.1744	21.7817	25.4499
1.685	12.3715	22.8728	22.222	25.3214
1.69	12.5575	22.8288	21.3373	26.014
1.695	12.3762	22.4771	21.409	25.1536
1.7	11.7824	22.0658	22.1409	25.7482
1.705	12.2396	22.3824	22.7476	25.4059
1.71	13.1379	22.0868	22.9012	26.3326
1.715	12.1956	23.3408	21.8169	27.2951
1.72	11.965	23.1345	22.1632	26.3434
1.725	12.291	23.1866	23.8143	25.6968
1.73	12.0901	23.5424	23.1758	26.2534
1.735	11.4354	23.0277	21.6079	26.6255
1.74	12.1172	23.652	22.1733	25.4952
1.745	12.2443	22.9945	23.3009	26.1885
1.75	11.1858	23.2313	23.1399	26.685
1.755	11.1979	22.6908	22.8301	26.8906
1.76	11.4232	23.2624	24.0815	26.4902
1.765	10.8875	24.4055	22.3607	25.9369
1.77	10.9571	23.466	23.4328	26.9907
1.775	10.8482	23.9624	22.5244	24.9757
1.78	11.3583	23.9909	23.5728	26.7824
1.785	11.4868	24.4244	22.9654	25.5432
1.79	11.4137	24.3155	23.5397	25.4634
1.795	10.7583	23.4666	23.0074	27.3026
1.8	10.9233	23.4078	24.0815	27.59
1.805	11.25	23.447	25.4066	26.451
1.81	11.361	23.5397	24.4616	27.1598
1.815	11.0897	23.9895	22.9749	26.7675
1.82	10.324	23.2556	24.1667	26.9562
1.825	9.87151	23.495	24.2337	26.2534
1.83	10.0393	23.4179	23.838	27.0841
1.835	9.48257	24.2296	23.2475	26.6167
1.84	10.0284	23.5661	23.5999	26.9211
1.845	9.75719	23.608	23.4984	25.2747
1.85	10.412	23.4031	24.8512	25.5182
1.855	9.78898	22.6076	25.7434	26.9765
1.86	10.23	23.2299	24.8709	27.2735
1.865	9.71728	23.1433	24.3825	26.9562
1.87	10.4262	23.2083	23.9104	28.0087
1.875	9.93238	22.8477	23.7521	25.0981
1.88	9.37908	23.0249	24.7038	25.9612
1.885	9.92629	23.1142	25.5026	26.8879
1.89	9.68414	23.0331	25.3619	27.4081
1.895	9.54954	23.3584	24.9838	27.7253
1.9	8.96579	23.2732	24.8891	25.8929
1.905	9.11122	23.0162	25.3863	26.3251
1.91	8.39288	22.5738	24.854	27.0475
1.915	8.63841	22.5224	25.3254	25.3545
1.92	9.20254	23.3158	25.9673	26.0045
1.925	9.26883	23.4585	24.9459	26.7148
1.93	8.82172	23.888	25.5608	26.7127
1.935	9.48933	22.8998	25.9443	26.8419
1.94	8.85351	23.5336	24.8776	27.1646
1.945	8.9827	23.4091	25.3721	25.8151
1.95	8.16966	23.3408	25.5277	26.133
1.955	8.49163	23.7162	25.5236	26.7432
1.96	9.3642	23.748	25.8679	27.9993
1.965	9.01044	24.0172	26.4868	27.3032
1.97	7.90451	23.631	26.2169	27.5102
1.975	8.9428	23.1974	27.1186	28.5397
1.98	7.49393	24.0111	25.7245	26.5213
1.985	7.75164	23.3909	24.9784	27.5603
1.99	7.89504	23.8475	26.5375	26.6146
1.995	8.42332	23.3476	26.7763	27.3452
2	8.8596	24.5902	26.3711	26.5044
2.005	8.33876	23.4004	26.202	26.3211
2.01	7.91939	23.5032	26.15	25.968
2.015	7.20037	23.2915	26.708	27.011
2.02	7.71714	23.5235	25.9037	25.8347
2.025	7.99177	23.4531	27.3594	27.0557
2.03	8.22783	23.9192	27.4378	27.8619
2.035	7.80981	23.3801	26.5024	25.366
2.04	8.13246	23.7142	26.129	26.8575
2.045	9.01991	23.1819	26.7662	25.4303
2.05	6.98054	23.2123	26.3123	26.7039
2.055	6.52322	23.9895	26.6884	25.7231
2.06	7.09823	23.4227	27.0624	25.8956
2.065	7.56969	23.6716	27.0266	26.3725
2.07	6.61859	23.9888	27.2099	26.7804
2.075	7.26327	23.9503	27.8274	26.5098
2.08	7.55751	24.1383	27.4629	26.3982
2.085	7.46282	24.3839	27.9418	25.0846
2.09	8.05873	23.9875	27.0266	26.3021
2.095	7.38841	23.4998	26.9779	26.9258
2.1	7.27816	23.3435	26.8054	27.1307
2.105	6.42439	23.1474	26.4983	25.3362
2.11	6.38976	23.9137	26.5714	25.9497
2.115	7.55548	23.1386	27.8613	25.6907
2.12	7.61974	24.323	28.7907	27.3519
2.125	6.65708	23.7649	27.4859	26.0823
2.13	6.80602	23.7521	28.1251	26.5842
2.135	6.51199	23.8082	28.8678	27.4588
2.14	6.56028	23.7629	27.4825	27.0881
2.145	7.18752	23.5755	26.8122	24.8594
2.15	6.82834	25.109	28.0317	26.5396
2.155	6.4342	23.8042	27.5664	25.7475
2.16	5.69861	25.2754	28.1163	27.0259
2.165	7.29439	24.9067	28.6581	26.8947
2.17	6.63611	26.2771	27.7916	27.5711
2.175	6.41716	25.2571	26.6207	26.8358
2.18	6.91628	25.8408	28.1832	26.1479
2.185	6.13151	25.2091	28.0608	26.4557
2.19	6.31678	24.9825	27.7801	26.455
2.195	6.28208	25.203	29.2445	26.2426
2.2	6.46126	25.0521	28.8847	27.2119
2.205	6.27754	24.6531	28.397	26.0255
2.21	6.61243	25.1008	29.4353	26.0066
2.215	6.3322	25.435	28.1467	25.8023
2.22	6.24379	25.4167	29.1539	27.3885
2.225	5.18156	25.1651	27.9404	27.5596
2.23	6.32489	25.345	28.2752	27.8261
2.235	5.53755	25.2077	28.4924	25.205
2.24	6.09735	25.4999	26.8893	28.1278
2.245	5.45023	25.7198	28.4335	26.9982
2.25	5.97018	24.5036	29.0416	26.0965
2.255	5.65633	25.5168	28.9638	26.1533
2.26	6.04547	24.5076	28.4849	26.3935
2.265	5.69022	24.1491	30.1232	26.1993
2.27	6.08294	23.7311	29.2053	26.0465
2.275	6.19401	24.8972	29.1106	25.7962
2.28	5.40802	24.5482	29.2594	25.9294
2.285	4.81102	24.1478	29.1566	28.0385
2.29	5.69874	24.7606	29.5827	25.3924
2.295	5.34363	25.9051	27.9174	26.1432
2.3	5.25238	25.4303	29.6822	25.3829
2.305	4.41404	24.3304	29.6023	26.3793
2.31	5.50569	24.1593	29.8201	26.1696
2.315	5.02747	25.0278	28.0216	27.0158
2.32	5.15937	24.8939	29.1201	25.8868
2.325	5.1263	25.161	29.6199	25.8868
2.33	5.78749	24.4941	30.3024	26.4753
2.335	5.23797	24.4745	28.7501	25.7854
2.34	5.3629	24.4549	31.2697	26.595
2.345	4.43974	25.0481	30.0265	26.434
2.35	4.15146	23.539	30.0765	27.9742
2.355	4.97147	24.6159	29.7383	26.2717
2.36	5.20997	24.883	31.3739	26.0153
2.365	3.91877	24.5902	29.2141	28.0074
2.37	4.87393	24.8925	30.3525	26.5071
2.375	4.88786	24.6578	29.5841	27.4453
2.38	3.88292	25.2131	29.5246	27.799
2.385	5.00285	24.2668	30.2429	26.8981
2.39	4.61683	25.7989	30.8665	27.0733
2.395	3.77713	25.0704	30.6345	27.749
2.4	4.23567	24.2925	30.711	26.081
2.405	4.12237	24.3663	30.9612	27.2336
2.41	4.67324	24.5266	32.4203	26.382
2.415	4.24676	24.6104	31.3197	26.8237
2.42	4.47356	24.0051	30.9288	26.1817
2.425	4.16059	23.8617	30.4228	27.1341
2.43	3.38089	24.5097	29.9054	25.7698
2.435	3.8514	24.162	31.2115	26.7594
2.44	3.39645	24.1451	30.6406	25.5824
2.445	3.95009	23.6019	32.0807	25.4032
2.45	3.07218	24.1552	30.8571	27.1159
2.455	4.1754	24.6619	31.664	28.1088
2.46	4.08483	24.8749	31.9285	27.1747
2.465	3.69759	25.1218	31.8007	26.6194
2.47	3.44292	23.4971	33.2536	26.1094
2.475	2.91694	23.5742	31.9163	26.6478
2.48	3.38252	24.2066	31.4841	26.6153
2.485	2.67939	24.2344	32.0591	27.4703
2.49	3.11689	24.1086	32.0543	26.5957
2.495	3.78194	23.8603	32.5582	27.0712
2.5	2.93697	24.5286	31.8534	26.5199
2.505	3.16153	24.5604	31.7459	27.8254
2.51	2.82671	24.2553	32.7186	27.0902
2.515	2.71504	24.9568	33.0358	28.0737
2.52	2.8677	23.9597	31.7161	26.8784
2.525	3.04925	24.0111	33.1413	27.3208
2.53	3.07333	24.4955	33.1765	27.9742
2.535	3.50745	24.1241	33.4254	28.5106
2.54	2.39381	24.7924	33.6094	26.9299
2.545	1.26644	25.1665	33.0987	27.3573
2.55	2.25143	25.3214	33.8529	28.7095
2.555	2.38069	25.7306	34.1877	27.8342
2.56	2.38678	24.994	33.2915	29.3237
2.565	2.77057	24.9006	33.8969	27.7815
2.57	2.85444	25.0718	33.326	27.0327
2.575	2.12974	25.6372	34.5482	28.3381
2.58	1.82569	25.1685	32.2539	29.0145
2.585	2.1547	24.0849	34.0159	27.0164
2.59	2.43284	24.9798	33.6148	28.3496
2.595	1.6643	24.8147	34.691	29.2966
2.6	1.83198	24.7748	34.114	28.0135
2.605	1.74094	25.2382	33.6784	29.0091
2.61	1.49838	24.7322	35.8537	28.0141
2.615	2.10032	25.1468	34.7383	28.5235
2.62	1.99432	25.2666	35.8442	28.0371
2.625	1.87676	25.6122	35.5446	27.5041
2.63	1.76353	25.7198	34.1837	29.7958
2.635	1.10295	25.0386	34.8114	29.9987
2.64	1.54011	25.5953	34.5875	30.1496
2.645	1.45468	25.7813	36.2115	29.4211
2.65	0.918022	25.4986	35.7279	27.8653
2.655	0.989789	24.6842	33.8258	28.6486
2.66	1.49567	25.0393	35.7915	29.3135
2.665	0.880752	25.3552	34.6314	28.491
2.67	1.69298	25.3592	35.7279	29.509
2.675	0.858498	26.8155	35.8294	29.2472
2.68	0.489409	25.115	35.5006	27.6414
2.685	1.34497	26.2521	35.7671	29.0666
2.69	1.4051	25.6433	36.6052	28.9151
2.695	1.06379	25.738	36.2142	28.4457
2.7	0.949475	25.2415	35.7056	27.5062
2.705	1.10031	25.9619	36.4456	29.7329
2.71	-0.315572	26.5308	36.4435	29.7437
2.715	0.40435	26.4963	37.193	29.442
2.72	0.352483	26.0262	36.9008	28.7426
2.725	0.352443	25.3261	37.0814	28.3307
2.73	0.753993	25.6941	36.4652	30.4282
2.735	0.720578	25.8943	35.8233	30.8821
2.74	0.725178	25.9937	35.7908	29.6301
2.745	-0.0384214	25.9044	36.2731	31.9515
2.75	-0.0636155	26.4658	37.3804	30.5513
2.755	1.12061	26.1317	37.0462	29.3839
2.76	0.41177	26.035	37.1923	28.9273
2.765	-0.113643	26.8324	36.5105	29.6896
2.77	0.460032	26.5206	37.8004	30.4458
2.775	-0.458551	26.9528	37.1768	30.5175
2.78	0.378194	26.384	37.7551	29.4407
2.785	-0.526043	27.3053	38.8617	29.4704
2.79	0.121916	27.1132	38.0913	29.0917
2.795	-0.0723825	26.8629	36.9042	29.3527
2.8	0.0109727	26.1276	37.9939	30.1036
2.805	0.204857	26.455	36.01	30.2449
2.81	-1.04065	25.8652	37.8126	28.2529
2.815	-0.370706	25.9876	37.6841	29.2871
2.82	-0.00691695	26.15	38.5181	29.0957
2.825	-0.0326624	24.3351	39.0193	28.7338
2.83	0.0524981	26.06	37.2593	28.1927
2.835	-0.51704	25.9139	37.1145	29.1113
2.84	-0.345706	25.8415	37.8342	28.9124
2.845	-0.806211	26.0539	38.2624	27.8795
2.85	-0.34367	25.5804	39.21	30.5791
2.855	-0.690275	25.3498	39.4366	29.2885
2.86	-0.426563	25.6514	38.9598	28.4017
2.865	-0.922418	26.1533	38.165	28.7467
2.87	-0.586196	25.8435	37.471	29.7775
2.875	-1.03856	26.2034	38.4951	28.5519
2.88	-0.681211	26.4631	38.8597	29.344
2.885	-0.976193	25.4492	39.0639	29.4874
2.89	-0.967197	26.4354	38.7947	30.065
2.895	-1.3282	25.6508	37.9776	29.6869
2.9	-0.860189	26.1317	38.3618	30.5926
2.905	-0.116072	25.688	39.3386	31.0302
2.91	-0.280182	25.9132	39.3697	29.1309
2.915	-0.983904	26.2311	39.6849	28.1176
2.92	-1.81068	26.5166	39.25	28.5647
2.925	-1.80777	25.9754	39.8445	28.2482
2.93	-0.836041	26.6985	38.9726	29.3886
2.935	-1.56616	25.9105	39.4157	28.5485
2.94	-0.953871	26.9704	38.6432	29.4556
2.945	-1.95543	26.29	38.8637	30.32
2.95	-1.2592	25.7373	40.3917	30.1367
2.955	-0.726463	25.7204	39.8709	29.3352
2.96	-1.21206	25.7948	38.8096	29.0781
2.965	-2.21409	26.2169	40.3356	29.7254
2.97	-1.72261	26.3759	40.1976	28.7487
2.975	-0.852275	26.5132	40.1049	30.019
2.98	-1.35201	25.8787	40.6738	29.7288
2.985	-1.20049	26.4604	40.991	28.1751
2.99	-1.90896	26.6843	39.4921	29.7809
2.995	-2.2799	26.6884	40.3478	28.9895
3	-1.97437	25.9734	40.2673	29.5814
3.005	-2.0807	26.0755	38.418	30.8463
3.01	-2	26.0938	39.6227	30.0643
3.015	-2.35586	26.9691	40.3369	30.4749
3.02	-1.90713	26.6606	40.8219	29.9094
3.025	-2.20888	27.1564	41.1067	29.1383
3.03	-1.43838	26.5747	41.5281	28.5816
3.035	-1.90145	26.6518	41.5112	30.226
3.04	-1.47153	27.2998	42.3344	30.343
3.045	-1.84396	26.9873	41.547	31.7439
3.05	-2.66546	26.1087	40.226	30.088
3.055	-2.68527	26.7837	40.5974	29.3947
3.06	-2.7383	27.3614	39.7146	30.132
3.065	-3.06968	27.5643	41.0012	30.0684
3.07	-2.06521	27.0739	40.6961	28.6865
3.075	-3.68906	26.7012	41.6404	31.3319
3.08	-2.43832	26.7317	40.3356	29.3588
3.085	-2.39347	26.9813	41.522	29.7884
3.09	-2.59775	27.3431	41.7635	31.3955
3.095	-2.53504	27.5772	41.9536	31.6464
3.1	-2.97234	26.4212	41.7946	30.1502
3.105	-3.0554	27.891	42.3026	31.2785
3.11	-3.15862	28.5079	41.635	31.2447
3.115	-2.94887	29.1708	42.2262	31.7378
3.12	-3.12677	28.2049	42.1977	31.3766
3.125	-3.02652	29.0531	41.5274	31.1297
3.13	-3.81731	28.7284	41.7953	30.6088
3.135	-3.35938	29.0747	42.1064	31.0404
3.14	-3.34504	27.9871	41.9434	30.5344
3.145	-3.01455	28.3645	40.6975	31.8352
3.15	-3.11892	28.8157	43.19	31.242
3.155	-4.0387	27.7808	43.1258	30.8239
3.16	-3.75217	27.0273	41.9881	31.3996
3.165	-3.6382	28.1859	41.7818	31.3671
3.17	-3.80284	28.0804	42.3405	31.3427
3.175	-3.8186	27.3357	42.4392	31.5044
3.18	-4.06792	28.5018	43.5377	32.4953
3.185	-3.13339	27.8031	43.5249	31.4807
3.19	-4.03884	27.5711	41.6931	31.2927
3.195	-4.04438	28.1183	42.8735	31.9711
3.2	-4.06434	28.0392	43.2584	31.5619
3.205	-4.46403	27.5177	43.6283	30.4194
3.21	-5.09883	27.636	43.1887	30.663
3.215	-3.50197	27.7625	42.1599	30.6075
3.22	-3.98547	28.146	43.7785	31.1155
3.225	-3.7496	27.8904	42.4	32.8721
3.23	-3.27578	27.9986	43.9165	30.2943
3.235	-4.19454	27.2173	43.0365	30.918
3.24	-4.3999	27.5907	42.5028	30.9741
3.245	-4.72485	28.1061	44.2851	31.89
3.25	-5.71985	27.8423	42.7937	32.7869
3.255	-4.44238	27.6401	44.087	31.6857
3.26	-5.01929	28.4213	42.5819	32.9648
3.265	-4.91911	27.7388	43.2935	32.0753
3.27	-5.15376	27.7727	43.8198	30.6122
3.275	-4.55081	27.1767	44.9081	32.2173
3.28	-3.81102	28.355	44.6281	32.6333
3.285	-4.39889	27.517	43.7555	31.5768
3.29	-4.5805	27.9106	43.6317	33.4788
3.295	-4.82543	28.5126	43.8908	32.4257
3.3	-5.30588	28.0229	44.1377	31.7161
3.305	-4.73398	27.4054	43.3997	31.8216
3.31	-4.68359	27.2342	43.742	31.8568
3.315	-5.39936	27.5224	43.1704	31.0952
3.32	-5.60831	28.2421	44.0897	32.4805
3.325	-4.78694	27.7781	46.2826	30.924
3.33	-5.29824	27.8417	44.7627	32.1037
3.335	-5.75001	28.6128	44.3562	31.5267
3.34	-4.93941	28.2563	45.0468	32.0516
3.345	-4.55602	28.5072	44.5523	31.4719
3.35	-5.7164	29.4123	44.0261	32.0766
3.355	-4.88874	29.6044	43.6595	31.5605
3.36	-5.17554	29.3095	44.6585	32.4155
3.365	-5.75603	28.5728	45.203	33.0669
3.37	-5.89003	28.4903	45.0211	32.0022
3.375	-5.22573	27.6834	45.6555	32.5197
3.38	-4.96436	27.1206	46.3516	31.5206
3.385	-4.72011	27.7855	46.984	33.3077
3.39	-4.96626	28.4308	45.2673	32.3039
3.395	-5.64815	28.5329	43.1988	33.1251
3.4	-5.65802	29.2459	44.4197	33.6642
3.405	-5.6198	28.4667	46.1804	33.539
[truncated: 49 more rows]

## Sheet: Fig. 3c
Time (s)	ΔOPL (nm)
[truncated: 1,376 more rows]

## Sheet: Fig. 4a
Time (s)	ΔOPL (nm)
[truncated: 1,001 more rows]

[truncated: 18 more sheets: Fig. 4b, Fig. 4c, Fig.5c, Fig. 6a, Fig. 6b, Fig. 6c, Fig. 6d, Fig. 6e, Fig. 7d, SI Fig. 1a, SI Fig. 1b, SI Fig. 1c, SI Fig. 1d, SI Fig. 1e, SI Fig. 2, SI Fig. 3b, SI Fig. 3d, SI Fig. 6]
